# Supplementary material for: Reprogramming bacterial protein organelles as a nanoreactor for hydrogen production
Source: Nat Commun. 2020 Oct 28;11:5448. doi: 10.1038/s41467-020-19280-0 (PMC7595155; doi:10.1038/s41467-020-19280-0)
Supplement: Supplementary file 3 — Source data [file 41467_2020_19280_MOESM3_ESM.zip]

Archive with 166 entries (150 files):
- Source Data_R2/
- __MACOSX/._Source Data_R2
- Source Data_R2/supplementary Fig. 8/
- __MACOSX/Source Data_R2/._supplementary Fig. 8
- Source Data_R2/supplementary Fig. 6/
- __MACOSX/Source Data_R2/._supplementary Fig. 6
- Source Data_R2/supplementary Fig. 1/
- __MACOSX/Source Data_R2/._supplementary Fig. 1
- Source Data_R2/supplementary Fig. 7/
- __MACOSX/Source Data_R2/._supplementary Fig. 7
- Source Data_R2/supplementary Fig. 9/
- __MACOSX/Source Data_R2/._supplementary Fig. 9
- Source Data_R2/supplementary Fig.10/
- __MACOSX/Source Data_R2/._supplementary Fig.10
- Source Data_R2/supplementary Table 1/
- __MACOSX/Source Data_R2/._supplementary Table 1
- Source Data_R2/Figure 1/
- __MACOSX/Source Data_R2/._Figure 1
- Source Data_R2/supplementary Fig. 5/
- __MACOSX/Source Data_R2/._supplementary Fig. 5
- Source Data_R2/supplementary Fig. 4/
- __MACOSX/Source Data_R2/._supplementary Fig. 4
- Source Data_R2/supplementary Fig. 3/
- __MACOSX/Source Data_R2/._supplementary Fig. 3
- Source Data_R2/Figure 4/
- __MACOSX/Source Data_R2/._Figure 4
- Source Data_R2/Figure 3/
- __MACOSX/Source Data_R2/._Figure 3
- Source Data_R2/Figure 2/
- __MACOSX/Source Data_R2/._Figure 2
- Source Data_R2/supplementary Table 2/
- __MACOSX/Source Data_R2/._supplementary Table 2
- Source Data_R2/supplementary Fig. 8/supplementary Fig. 8b anti-His.tif
- __MACOSX/Source Data_R2/supplementary Fig. 8/._supplementary Fig. 8b anti-His.tif
- Source Data_R2/supplementary Fig. 8/supplementary Fig. 8a hydrogen evolution.xlsx
- __MACOSX/Source Data_R2/supplementary Fig. 8/._supplementary Fig. 8a hydrogen evolution.xlsx
- Source Data_R2/supplementary Fig. 8/supplementary Fig. 8b anti-CsoS1.tif
- __MACOSX/Source Data_R2/supplementary Fig. 8/._supplementary Fig. 8b anti-CsoS1.tif
- Source Data_R2/supplementary Fig. 6/anti-His.tif
- __MACOSX/Source Data_R2/supplementary Fig. 6/._anti-His.tif
- Source Data_R2/supplementary Fig. 6/anti-CsoS1.tif
- __MACOSX/Source Data_R2/supplementary Fig. 6/._anti-CsoS1.tif
- Source Data_R2/supplementary Fig. 1/supplementary Fig. 1c 15% shell+CA .tif
- __MACOSX/Source Data_R2/supplementary Fig. 1/._supplementary Fig. 1c 15% shell+CA .tif
- Source Data_R2/supplementary Fig. 1/supplementary Fig. 1c 10% shell+CA .tif
- __MACOSX/Source Data_R2/supplementary Fig. 1/._supplementary Fig. 1c 10% shell+CA .tif
- Source Data_R2/supplementary Fig. 1/supplementary Fig. 1c 20% Shell .tif
- __MACOSX/Source Data_R2/supplementary Fig. 1/._supplementary Fig. 1c 20% Shell .tif
- Source Data_R2/supplementary Fig. 1/supplementary Fig. 1c 25% Shell .tif
- __MACOSX/Source Data_R2/supplementary Fig. 1/._supplementary Fig. 1c 25% Shell .tif
- Source Data_R2/supplementary Fig. 1/supplementary Fig. 1c 15% Shell.tif
- __MACOSX/Source Data_R2/supplementary Fig. 1/._supplementary Fig. 1c 15% Shell.tif
- Source Data_R2/supplementary Fig. 1/supplementary Fig. 1c 30% Shell .tif
- __MACOSX/Source Data_R2/supplementary Fig. 1/._supplementary Fig. 1c 30% Shell .tif
- Source Data_R2/supplementary Fig. 1/supplementary Fig. 1c 25% shell+CA .tif
- __MACOSX/Source Data_R2/supplementary Fig. 1/._supplementary Fig. 1c 25% shell+CA .tif
- Source Data_R2/supplementary Fig. 1/supplementary Fig. 1c 30% shell+CA .tif
- __MACOSX/Source Data_R2/supplementary Fig. 1/._supplementary Fig. 1c 30% shell+CA .tif
- Source Data_R2/supplementary Fig. 1/supplementary Fig. 1c 10% Shell .tif
- __MACOSX/Source Data_R2/supplementary Fig. 1/._supplementary Fig. 1c 10% Shell .tif
- Source Data_R2/supplementary Fig. 1/supplementary Fig. 1a-1b DLS data.xlsx
- __MACOSX/Source Data_R2/supplementary Fig. 1/._supplementary Fig. 1a-1b DLS data.xlsx
- Source Data_R2/supplementary Fig. 1/supplementary Fig. 1c 20% shell+CA .tif
- __MACOSX/Source Data_R2/supplementary Fig. 1/._supplementary Fig. 1c 20% shell+CA .tif
- Source Data_R2/supplementary Fig. 7/supplementary Fig. 7a-b DO.xlsx
- __MACOSX/Source Data_R2/supplementary Fig. 7/._supplementary Fig. 7a-b DO.xlsx
- Source Data_R2/supplementary Fig. 7/.DS_Store
- __MACOSX/Source Data_R2/supplementary Fig. 7/._.DS_Store
- Source Data_R2/supplementary Fig. 9/suplementary Fig 9a.tif
- __MACOSX/Source Data_R2/supplementary Fig. 9/._suplementary Fig 9a.tif
- Source Data_R2/supplementary Fig. 9/suplementary Fig 9b standard line.xlsx
- __MACOSX/Source Data_R2/supplementary Fig. 9/._suplementary Fig 9b standard line.xlsx
- Source Data_R2/supplementary Fig.10/supplementay Fig 10.xlsx
- __MACOSX/Source Data_R2/supplementary Fig.10/._supplementay Fig 10.xlsx
- Source Data_R2/supplementary Table 1/1h_psms.xlsx
- __MACOSX/Source Data_R2/supplementary Table 1/._1h_psms.xlsx
- Source Data_R2/supplementary Table 1/shell with CA_Mascot search vs Ecoli & H neapolitanus.xlsx
- __MACOSX/Source Data_R2/supplementary Table 1/._shell with CA_Mascot search vs Ecoli & H neapolitanus.xlsx
- Source Data_R2/supplementary Table 1/shell with CA.xlsx
- __MACOSX/Source Data_R2/supplementary Table 1/._shell with CA.xlsx
- Source Data_R2/Figure 1/Fig. 1d cso-2 add text.tif
- __MACOSX/Source Data_R2/Figure 1/._Fig. 1d cso-2 add text.tif
- Source Data_R2/Figure 1/Fig. 1e EM size.xlsx
- __MACOSX/Source Data_R2/Figure 1/._Fig. 1e EM size.xlsx
- Source Data_R2/Figure 1/Fig. 1d cso-1 add text.tif
- __MACOSX/Source Data_R2/Figure 1/._Fig. 1d cso-1 add text.tif
- Source Data_R2/Figure 1/Fig. 1c cso-2.tif
- __MACOSX/Source Data_R2/Figure 1/._Fig. 1c cso-2.tif
- Source Data_R2/Figure 1/Fig. 1c cso-1.tif
- __MACOSX/Source Data_R2/Figure 1/._Fig. 1c cso-1.tif
- Source Data_R2/Figure 1/Fig. 1e cso-2.tif
- __MACOSX/Source Data_R2/Figure 1/._Fig. 1e cso-2.tif
- Source Data_R2/Figure 1/Fig. 1e cso-1.tif
- __MACOSX/Source Data_R2/Figure 1/._Fig. 1e cso-1.tif
- Source Data_R2/supplementary Fig. 5/supplementary Fig. 5a GFP-R1R2R3C.tif
- __MACOSX/Source Data_R2/supplementary Fig. 5/._supplementary Fig. 5a GFP-R1R2R3C.tif
- Source Data_R2/supplementary Fig. 5/supplementary Fig. 5a Shell-GFP-C.tif
- __MACOSX/Source Data_R2/supplementary Fig. 5/._supplementary Fig. 5a Shell-GFP-C.tif
- Source Data_R2/supplementary Fig. 5/supplementary Fig. 5a Shell-GFP-R2R3C.tif
- __MACOSX/Source Data_R2/supplementary Fig. 5/._supplementary Fig. 5a Shell-GFP-R2R3C.tif
- Source Data_R2/supplementary Fig. 5/supplementary Fig. 5b fluorescence SD.xlsx
- __MACOSX/Source Data_R2/supplementary Fig. 5/._supplementary Fig. 5b fluorescence SD.xlsx
- Source Data_R2/supplementary Fig. 5/supplementary Fig. 5a Shell-GFP-R3C.tif
- __MACOSX/Source Data_R2/supplementary Fig. 5/._supplementary Fig. 5a Shell-GFP-R3C.tif
- Source Data_R2/supplementary Fig. 5/supplementary Fig. 5a Shell-GFP-R1R2R3.tif
- __MACOSX/Source Data_R2/supplementary Fig. 5/._supplementary Fig. 5a Shell-GFP-R1R2R3.tif
- Source Data_R2/supplementary Fig. 5/supplementary Fig. 5a Shell-GFP-R1R2R3C.tif
- __MACOSX/Source Data_R2/supplementary Fig. 5/._supplementary Fig. 5a Shell-GFP-R1R2R3C.tif
- Source Data_R2/supplementary Fig. 4/microplate reader.xlsx
- __MACOSX/Source Data_R2/supplementary Fig. 4/._microplate reader.xlsx
- Source Data_R2/supplementary Fig. 3/anti-His.tif
- __MACOSX/Source Data_R2/supplementary Fig. 3/._anti-His.tif
- Source Data_R2/supplementary Fig. 3/coomassie staining.tif
- __MACOSX/Source Data_R2/supplementary Fig. 3/._coomassie staining.tif
- Source Data_R2/supplementary Fig. 3/anti-CsoS1.tif
- __MACOSX/Source Data_R2/supplementary Fig. 3/._anti-CsoS1.tif
- Source Data_R2/Figure 4/Fig 4a.csv
- __MACOSX/Source Data_R2/Figure 4/._Fig 4a.csv
- Source Data_R2/Figure 4/Fig 4b.csv
- __MACOSX/Source Data_R2/Figure 4/._Fig 4b.csv
- Source Data_R2/Figure 4/Fig 4c.xlsx
- __MACOSX/Source Data_R2/Figure 4/._Fig 4c.xlsx
- Source Data_R2/Figure 3/Fig. 3c anti-CsoS1.tif
- __MACOSX/Source Data_R2/Figure 3/._Fig. 3c anti-CsoS1.tif
- Source Data_R2/Figure 3/Fig. 3d shell.tif
- __MACOSX/Source Data_R2/Figure 3/._Fig. 3d shell.tif
- Source Data_R2/Figure 3/Fig. 3d shell-HydA.tif
- __MACOSX/Source Data_R2/Figure 3/._Fig. 3d shell-HydA.tif
- Source Data_R2/Figure 3/Fig 3e.xlsx
- __MACOSX/Source Data_R2/Figure 3/._Fig 3e.xlsx
- Source Data_R2/Figure 3/Fig. 3c anti-His.tif
- __MACOSX/Source Data_R2/Figure 3/._Fig. 3c anti-His.tif
- Source Data_R2/Figure 2/Fig. 2g cso-2 and eGFP-CsoS2-C.tif
- __MACOSX/Source Data_R2/Figure 2/._Fig. 2g cso-2 and eGFP-CsoS2-C.tif
- Source Data_R2/Figure 2/Fig. 2d below.tif
- __MACOSX/Source Data_R2/Figure 2/._Fig. 2d below.tif
- Source Data_R2/Figure 2/Fig. 2e egfp-CsoS2-C.tif
- __MACOSX/Source Data_R2/Figure 2/._Fig. 2e egfp-CsoS2-C.tif
- Source Data_R2/Figure 2/Fig. 2f anti-CsoS1.tif
- __MACOSX/Source Data_R2/Figure 2/._Fig. 2f anti-CsoS1.tif
- Source Data_R2/Figure 2/Fig. 2e eGFP and cso-2.tif
- __MACOSX/Source Data_R2/Figure 2/._Fig. 2e eGFP and cso-2.tif
- Source Data_R2/Figure 2/Fig. 2b cso-3.tif
- __MACOSX/Source Data_R2/Figure 2/._Fig. 2b cso-3.tif
- Source Data_R2/Figure 2/Fig. 2e eGFP.tif
- __MACOSX/Source Data_R2/Figure 2/._Fig. 2e eGFP.tif
- Source Data_R2/Figure 2/Fig. 2b cso-2.tif
- __MACOSX/Source Data_R2/Figure 2/._Fig. 2b cso-2.tif
- Source Data_R2/Figure 2/Fig. 2g cso-2.tif
- __MACOSX/Source Data_R2/Figure 2/._Fig. 2g cso-2.tif
- Source Data_R2/Figure 2/Fig. 2f anti-His.tif
- __MACOSX/Source Data_R2/Figure 2/._Fig. 2f anti-His.tif
- Source Data_R2/Figure 2/Fig. 2e eGFP-CsoS2-C and cso-2.tif
- __MACOSX/Source Data_R2/Figure 2/._Fig. 2e eGFP-CsoS2-C and cso-2.tif
- Source Data_R2/Figure 2/Fig. 2d upper.tif
- __MACOSX/Source Data_R2/Figure 2/._Fig. 2d upper.tif
- Source Data_R2/Figure 2/Fig. 2c.tif
- __MACOSX/Source Data_R2/Figure 2/._Fig. 2c.tif
- Source Data_R2/Figure 2/Fig. 2d middle.tif
- __MACOSX/Source Data_R2/Figure 2/._Fig. 2d middle.tif
- Source Data_R2/supplementary Table 2/DS_050319_T8_KO_1h_proteingroups.xlsx
- __MACOSX/Source Data_R2/supplementary Table 2/._DS_050319_T8_KO_1h_proteingroups.xlsx
- Source Data_R2/supplementary Table 2/shell_psms.xlsx
- __MACOSX/Source Data_R2/supplementary Table 2/._shell_psms.xlsx
- Source Data_R2/supplementary Table 2/shell_Mascot search vs Ecoli & H neapolitanus.xlsx
- __MACOSX/Source Data_R2/supplementary Table 2/._shell_Mascot search vs Ecoli & H neapolitanus.xlsx
