# Supplementary material for: Reprogramming bacterial protein organelles as a nanoreactor for hydrogen production
Source: Nat Commun. 2020 Oct 28;11:5448. doi: 10.1038/s41467-020-19280-0 (PMC7595155; doi:10.1038/s41467-020-19280-0)
Supplement: Supplementary file 3 — Source data [file 41467_2020_19280_MOESM3_ESM.zip › Source Data_R2/supplementary Fig. 8/supplementary Fig. 8a hydrogen evolution.xlsx]

## Sheet: sheet
					in vivo
						Sample	Area	H2 umol	H2(nmol/L/h)	Mean	SD
					anaerobic	(shell-CA)-HydA-1	4368.4	2.6276	5473.63	5288.81	317.622
						(shell-CA)-HydA-2	4366.1	2.62622	5470.74
						(shell-CA)-HydA-3	3928.2	2.36282	4922.05
						Shell-HydA-1	4750.4	2.85738	5952.27	5777.1	318.496
						Shell-HydA-2	4317.2	2.59681	5409.47
mL Liquid	32					Shell-HydA-3	4764.2	2.86568	5969.57
vol of flask	50				aerobic	(shell-CA)-HydA-1	2240.6	1.34773	2807.48	3425.46	1384.9
						(shell-CA)-HydA-2	3999.8	2.40589	5011.77
						(shell-CA)-HydA-3	1961	1.17955	2457.14
						Shell-HydA-1	2800.3	1.68439	3508.79	2866.12	633.358
						Shell-HydA-2	2272.2	1.36673	2847.08
						Shell-HydA-3	1789.7	1.07651	2242.5
												H2(nmol/L/h)	H2(nmol/L/h)	H2(nmol/L/h)	H2(nmol/L/h)
												1	2	3	Mean	SD
							anaerobic	(shell-CA) HydA	0.9	1	0.1	5473.63	5470.74	4922.05	5288.81	317.622
								Shell HydA	1.9	2	2.1	5952.27	5409.47	5969.57	5777.1	318.496
							aerobic	(shell-CA) HydA	2.9	3	3.1	2807.48	5011.77	2457.14	3425.46	1384.9
								Shell HydA	3.9	4	4.1	3508.79	2847.08	2242.5	2866.12	633.358
													ht
