# Supplementary material for: Reprogramming bacterial protein organelles as a nanoreactor for hydrogen production
Source: Nat Commun. 2020 Oct 28;11:5448. doi: 10.1038/s41467-020-19280-0 (PMC7595155; doi:10.1038/s41467-020-19280-0)
Supplement: Supplementary file 3 — Source data [file 41467_2020_19280_MOESM3_ESM.zip › Source Data_R2/supplementary Fig. 1/supplementary Fig. 1a-1b DLS data.xlsx]

## Sheet: DLS (shell with CA)
Type	Sample Name	Measurement Date and Time	Z-Average (d.nm)	Mean Count Rate (kcps)	Sizes[1] (d.nm)	Sizes[2] (d.nm)	Sizes[3] (d.nm)	Sizes[4] (d.nm)	Sizes[5] (d.nm)	Sizes[6] (d.nm)	Sizes[7] (d.nm)	Sizes[8] (d.nm)	Sizes[9] (d.nm)	Sizes[10] (d.nm)	Sizes[11] (d.nm)	Sizes[12] (d.nm)	Sizes[13] (d.nm)	Sizes[14] (d.nm)	Sizes[15] (d.nm)	Sizes[16] (d.nm)	Sizes[17] (d.nm)	Sizes[18] (d.nm)	Sizes[19] (d.nm)	Sizes[20] (d.nm)	Sizes[21] (d.nm)	Sizes[22] (d.nm)	Sizes[23] (d.nm)	Sizes[24] (d.nm)	Sizes[25] (d.nm)	Sizes[26] (d.nm)	Sizes[27] (d.nm)	Sizes[28] (d.nm)	Sizes[29] (d.nm)	Sizes[30] (d.nm)	Sizes[31] (d.nm)	Sizes[32] (d.nm)	Sizes[33] (d.nm)	Sizes[34] (d.nm)	Sizes[35] (d.nm)	Sizes[36] (d.nm)	Sizes[37] (d.nm)	Sizes[38] (d.nm)	Sizes[39] (d.nm)	Sizes[40] (d.nm)	Sizes[41] (d.nm)	Sizes[42] (d.nm)	Sizes[43] (d.nm)	Sizes[44] (d.nm)	Sizes[45] (d.nm)
Size	0.1	2019-02-26 09:46:53	83.07	0.055	0.4	0.4632	0.5365	0.6213	0.7195	0.8332	0.9649	1.117	1.294	1.499	1.736	2.01	2.328	2.696	3.122	3.615	4.187	4.849	5.615	6.503	7.531	8.721	10.1	11.7	13.54	15.69	18.17	21.04	24.36	28.21	32.67	37.84	43.82	50.75	58.77	68.06	78.82	91.28	105.7	122.4	141.8	164.2	190.1	220.2	255
Size	10% sucrose shell-CA	2019-02-26 09:49:47	81	0.044	0.4	0.4632	0.5365	0.6213	0.7195	0.8332	0.9649	1.117	1.294	1.499	1.736	2.01	2.328	2.696	3.122	3.615	4.187	4.849	5.615	6.503	7.531	8.721	10.1	11.7	13.54	15.69	18.17	21.04	24.36	28.21	32.67	37.84	43.82	50.75	58.77	68.06	78.82	91.28	105.7	122.4	141.8	164.2	190.1	220.2	255
Size	10% sucrose shell-CA	2019-02-26 09:52:41	80.95	0.063	0.4	0.4632	0.5365	0.6213	0.7195	0.8332	0.9649	1.117	1.294	1.499	1.736	2.01	2.328	2.696	3.122	3.615	4.187	4.849	5.615	6.503	7.531	8.721	10.1	11.7	13.54	15.69	18.17	21.04	24.36	28.21	32.67	37.84	43.82	50.75	58.77	68.06	78.82	91.28	105.7	122.4	141.8	164.2	190.1	220.2	255
Size	0.15	2019-02-26 10:23:45	96.21	0.068	0.4	0.4632	0.5365	0.6213	0.7195	0.8332	0.9649	1.117	1.294	1.499	1.736	2.01	2.328	2.696	3.122	3.615	4.187	4.849	5.615	6.503	7.531	8.721	10.1	11.7	13.54	15.69	18.17	21.04	24.36	28.21	32.67	37.84	43.82	50.75	58.77	68.06	78.82	91.28	105.7	122.4	141.8	164.2	190.1	220.2	255
Size	15% sucrose shell-CA	2019-02-26 10:25:58	95.98	0.052	0.4	0.4632	0.5365	0.6213	0.7195	0.8332	0.9649	1.117	1.294	1.499	1.736	2.01	2.328	2.696	3.122	3.615	4.187	4.849	5.615	6.503	7.531	8.721	10.1	11.7	13.54	15.69	18.17	21.04	24.36	28.21	32.67	37.84	43.82	50.75	58.77	68.06	78.82	91.28	105.7	122.4	141.8	164.2	190.1	220.2	255
Size	15% sucrose shell-CA	2019-02-26 10:28:12	97.14	0.053	0.4	0.4632	0.5365	0.6213	0.7195	0.8332	0.9649	1.117	1.294	1.499	1.736	2.01	2.328	2.696	3.122	3.615	4.187	4.849	5.615	6.503	7.531	8.721	10.1	11.7	13.54	15.69	18.17	21.04	24.36	28.21	32.67	37.84	43.82	50.75	58.77	68.06	78.82	91.28	105.7	122.4	141.8	164.2	190.1	220.2	255
Size	0.2	2019-02-26 10:44:40	101.9	0.069	0.4	0.4632	0.5365	0.6213	0.7195	0.8332	0.9649	1.117	1.294	1.499	1.736	2.01	2.328	2.696	3.122	3.615	4.187	4.849	5.615	6.503	7.531	8.721	10.1	11.7	13.54	15.69	18.17	21.04	24.36	28.21	32.67	37.84	43.82	50.75	58.77	68.06	78.82	91.28	105.7	122.4	141.8	164.2	190.1	220.2	255
Size	20% sucrose shell-CA	2019-02-26 10:47:03	102.2	0.074	0.4	0.4632	0.5365	0.6213	0.7195	0.8332	0.9649	1.117	1.294	1.499	1.736	2.01	2.328	2.696	3.122	3.615	4.187	4.849	5.615	6.503	7.531	8.721	10.1	11.7	13.54	15.69	18.17	21.04	24.36	28.21	32.67	37.84	43.82	50.75	58.77	68.06	78.82	91.28	105.7	122.4	141.8	164.2	190.1	220.2	255
Size	20% sucrose shell-CA	2019-02-26 10:49:27	102	0.087	0.4	0.4632	0.5365	0.6213	0.7195	0.8332	0.9649	1.117	1.294	1.499	1.736	2.01	2.328	2.696	3.122	3.615	4.187	4.849	5.615	6.503	7.531	8.721	10.1	11.7	13.54	15.69	18.17	21.04	24.36	28.21	32.67	37.84	43.82	50.75	58.77	68.06	78.82	91.28	105.7	122.4	141.8	164.2	190.1	220.2	255
Size	0.25	2019-02-26 11:34:44	100	0.106	0.4	0.4632	0.5365	0.6213	0.7195	0.8332	0.9649	1.117	1.294	1.499	1.736	2.01	2.328	2.696	3.122	3.615	4.187	4.849	5.615	6.503	7.531	8.721	10.1	11.7	13.54	15.69	18.17	21.04	24.36	28.21	32.67	37.84	43.82	50.75	58.77	68.06	78.82	91.28	105.7	122.4	141.8	164.2	190.1	220.2	255
Size	25% sucrose shell-CA	2019-02-26 11:37:18	100.7	0.098	0.4	0.4632	0.5365	0.6213	0.7195	0.8332	0.9649	1.117	1.294	1.499	1.736	2.01	2.328	2.696	3.122	3.615	4.187	4.849	5.615	6.503	7.531	8.721	10.1	11.7	13.54	15.69	18.17	21.04	24.36	28.21	32.67	37.84	43.82	50.75	58.77	68.06	78.82	91.28	105.7	122.4	141.8	164.2	190.1	220.2	255
Size	25% sucrose shell-CA	2019-02-26 11:39:52	100.6	0.071	0.4	0.4632	0.5365	0.6213	0.7195	0.8332	0.9649	1.117	1.294	1.499	1.736	2.01	2.328	2.696	3.122	3.615	4.187	4.849	5.615	6.503	7.531	8.721	10.1	11.7	13.54	15.69	18.17	21.04	24.36	28.21	32.67	37.84	43.82	50.75	58.77	68.06	78.82	91.28	105.7	122.4	141.8	164.2	190.1	220.2	255
Size	0.3	2019-02-26 11:58:24	101.9	0.093	0.4	0.4632	0.5365	0.6213	0.7195	0.8332	0.9649	1.117	1.294	1.499	1.736	2.01	2.328	2.696	3.122	3.615	4.187	4.849	5.615	6.503	7.531	8.721	10.1	11.7	13.54	15.69	18.17	21.04	24.36	28.21	32.67	37.84	43.82	50.75	58.77	68.06	78.82	91.28	105.7	122.4	141.8	164.2	190.1	220.2	255
Size	30% sucrose shell-CA	2019-02-26 12:00:27	102.3	0.06	0.4	0.4632	0.5365	0.6213	0.7195	0.8332	0.9649	1.117	1.294	1.499	1.736	2.01	2.328	2.696	3.122	3.615	4.187	4.849	5.615	6.503	7.531	8.721	10.1	11.7	13.54	15.69	18.17	21.04	24.36	28.21	32.67	37.84	43.82	50.75	58.77	68.06	78.82	91.28	105.7	122.4	141.8	164.2	190.1	220.2	255
Size	30% sucrose shell-CA	2019-02-26 12:02:30	103.5	0.06	0.4	0.4632	0.5365	0.6213	0.7195	0.8332	0.9649	1.117	1.294	1.499	1.736	2.01	2.328	2.696	3.122	3.615	4.187	4.849	5.615	6.503	7.531	8.721	10.1	11.7	13.54	15.69	18.17	21.04	24.36	28.21	32.67	37.84	43.82	50.75	58.77	68.06	78.82	91.28	105.7	122.4	141.8	164.2	190.1	220.2	255
[truncated: 165 more columns]

## Sheet: DLS (shell)
Type	Sample Name	Mean Count Rate (kcps)	Z-Average (d.nm)	Measurement Date and Time	Sizes[1] (d.nm)	Sizes[2] (d.nm)	Sizes[3] (d.nm)	Sizes[4] (d.nm)	Sizes[5] (d.nm)	Sizes[6] (d.nm)	Sizes[7] (d.nm)	Sizes[8] (d.nm)	Sizes[9] (d.nm)	Sizes[10] (d.nm)	Sizes[11] (d.nm)	Sizes[12] (d.nm)	Sizes[13] (d.nm)	Sizes[14] (d.nm)	Sizes[15] (d.nm)	Sizes[16] (d.nm)	Sizes[17] (d.nm)	Sizes[18] (d.nm)	Sizes[19] (d.nm)	Sizes[20] (d.nm)	Sizes[21] (d.nm)	Sizes[22] (d.nm)	Sizes[23] (d.nm)	Sizes[24] (d.nm)	Sizes[25] (d.nm)	Sizes[26] (d.nm)	Sizes[27] (d.nm)	Sizes[28] (d.nm)	Sizes[29] (d.nm)	Sizes[30] (d.nm)	Sizes[31] (d.nm)	Sizes[32] (d.nm)	Sizes[33] (d.nm)	Sizes[34] (d.nm)	Sizes[35] (d.nm)	Sizes[36] (d.nm)	Sizes[37] (d.nm)	Sizes[38] (d.nm)	Sizes[39] (d.nm)	Sizes[40] (d.nm)	Sizes[41] (d.nm)	Sizes[42] (d.nm)	Sizes[43] (d.nm)	Sizes[44] (d.nm)	Sizes[45] (d.nm)
Size	0.1	2019-02-26 09:59:28	91.62	0.115	0.4	0.4632	0.5365	0.6213	0.7195	0.8332	0.9649	1.117	1.294	1.499	1.736	2.01	2.328	2.696	3.122	3.615	4.187	4.849	5.615	6.503	7.531	8.721	10.1	11.7	13.54	15.69	18.17	21.04	24.36	28.21	32.67	37.84	43.82	50.75	58.77	68.06	78.82	91.28	105.7	122.4	141.8	164.2	190.1	220.2	255
Size	10% sucrose shell	2019-02-26 10:02:32	90.87	0.11	0.4	0.4632	0.5365	0.6213	0.7195	0.8332	0.9649	1.117	1.294	1.499	1.736	2.01	2.328	2.696	3.122	3.615	4.187	4.849	5.615	6.503	7.531	8.721	10.1	11.7	13.54	15.69	18.17	21.04	24.36	28.21	32.67	37.84	43.82	50.75	58.77	68.06	78.82	91.28	105.7	122.4	141.8	164.2	190.1	220.2	255
Size	10% sucrose shell	2019-02-26 10:05:36	92.29	0.102	0.4	0.4632	0.5365	0.6213	0.7195	0.8332	0.9649	1.117	1.294	1.499	1.736	2.01	2.328	2.696	3.122	3.615	4.187	4.849	5.615	6.503	7.531	8.721	10.1	11.7	13.54	15.69	18.17	21.04	24.36	28.21	32.67	37.84	43.82	50.75	58.77	68.06	78.82	91.28	105.7	122.4	141.8	164.2	190.1	220.2	255
Size	0.15	2019-02-26 10:33:37	112.5	0.085	0.4	0.4632	0.5365	0.6213	0.7195	0.8332	0.9649	1.117	1.294	1.499	1.736	2.01	2.328	2.696	3.122	3.615	4.187	4.849	5.615	6.503	7.531	8.721	10.1	11.7	13.54	15.69	18.17	21.04	24.36	28.21	32.67	37.84	43.82	50.75	58.77	68.06	78.82	91.28	105.7	122.4	141.8	164.2	190.1	220.2	255
Size	15% sucrose shell	2019-02-26 10:36:10	113.4	0.093	0.4	0.4632	0.5365	0.6213	0.7195	0.8332	0.9649	1.117	1.294	1.499	1.736	2.01	2.328	2.696	3.122	3.615	4.187	4.849	5.615	6.503	7.531	8.721	10.1	11.7	13.54	15.69	18.17	21.04	24.36	28.21	32.67	37.84	43.82	50.75	58.77	68.06	78.82	91.28	105.7	122.4	141.8	164.2	190.1	220.2	255
Size	15% sucrose shell	2019-02-26 10:38:44	112.1	0.083	0.4	0.4632	0.5365	0.6213	0.7195	0.8332	0.9649	1.117	1.294	1.499	1.736	2.01	2.328	2.696	3.122	3.615	4.187	4.849	5.615	6.503	7.531	8.721	10.1	11.7	13.54	15.69	18.17	21.04	24.36	28.21	32.67	37.84	43.82	50.75	58.77	68.06	78.82	91.28	105.7	122.4	141.8	164.2	190.1	220.2	255
Size	0.2	2019-02-26 10:55:12	127.3	0.119	0.4	0.4632	0.5365	0.6213	0.7195	0.8332	0.9649	1.117	1.294	1.499	1.736	2.01	2.328	2.696	3.122	3.615	4.187	4.849	5.615	6.503	7.531	8.721	10.1	11.7	13.54	15.69	18.17	21.04	24.36	28.21	32.67	37.84	43.82	50.75	58.77	68.06	78.82	91.28	105.7	122.4	141.8	164.2	190.1	220.2	255
Size	20% sucrose shell	2019-02-26 10:57:46	128.5	0.122	0.4	0.4632	0.5365	0.6213	0.7195	0.8332	0.9649	1.117	1.294	1.499	1.736	2.01	2.328	2.696	3.122	3.615	4.187	4.849	5.615	6.503	7.531	8.721	10.1	11.7	13.54	15.69	18.17	21.04	24.36	28.21	32.67	37.84	43.82	50.75	58.77	68.06	78.82	91.28	105.7	122.4	141.8	164.2	190.1	220.2	255
Size	20% sucrose shell	2019-02-26 11:00:19	126.4	0.098	0.4	0.4632	0.5365	0.6213	0.7195	0.8332	0.9649	1.117	1.294	1.499	1.736	2.01	2.328	2.696	3.122	3.615	4.187	4.849	5.615	6.503	7.531	8.721	10.1	11.7	13.54	15.69	18.17	21.04	24.36	28.21	32.67	37.84	43.82	50.75	58.77	68.06	78.82	91.28	105.7	122.4	141.8	164.2	190.1	220.2	255
Size	0.25	2019-02-26 11:46:26	138.4	0.133	0.4	0.4632	0.5365	0.6213	0.7195	0.8332	0.9649	1.117	1.294	1.499	1.736	2.01	2.328	2.696	3.122	3.615	4.187	4.849	5.615	6.503	7.531	8.721	10.1	11.7	13.54	15.69	18.17	21.04	24.36	28.21	32.67	37.84	43.82	50.75	58.77	68.06	78.82	91.28	105.7	122.4	141.8	164.2	190.1	220.2	255
Size	25% sucrose shell	2019-02-26 11:49:31	139.6	0.152	0.4	0.4632	0.5365	0.6213	0.7195	0.8332	0.9649	1.117	1.294	1.499	1.736	2.01	2.328	2.696	3.122	3.615	4.187	4.849	5.615	6.503	7.531	8.721	10.1	11.7	13.54	15.69	18.17	21.04	24.36	28.21	32.67	37.84	43.82	50.75	58.77	68.06	78.82	91.28	105.7	122.4	141.8	164.2	190.1	220.2	255
Size	25% sucrose shell	2019-02-26 11:52:36	140.6	0.126	0.4	0.4632	0.5365	0.6213	0.7195	0.8332	0.9649	1.117	1.294	1.499	1.736	2.01	2.328	2.696	3.122	3.615	4.187	4.849	5.615	6.503	7.531	8.721	10.1	11.7	13.54	15.69	18.17	21.04	24.36	28.21	32.67	37.84	43.82	50.75	58.77	68.06	78.82	91.28	105.7	122.4	141.8	164.2	190.1	220.2	255
Size	0.3	2019-02-26 12:07:34	160.7	0.157	0.4	0.4632	0.5365	0.6213	0.7195	0.8332	0.9649	1.117	1.294	1.499	1.736	2.01	2.328	2.696	3.122	3.615	4.187	4.849	5.615	6.503	7.531	8.721	10.1	11.7	13.54	15.69	18.17	21.04	24.36	28.21	32.67	37.84	43.82	50.75	58.77	68.06	78.82	91.28	105.7	122.4	141.8	164.2	190.1	220.2	255
Size	30% sucrose shell	2019-02-26 12:09:37	156.2	0.108	0.4	0.4632	0.5365	0.6213	0.7195	0.8332	0.9649	1.117	1.294	1.499	1.736	2.01	2.328	2.696	3.122	3.615	4.187	4.849	5.615	6.503	7.531	8.721	10.1	11.7	13.54	15.69	18.17	21.04	24.36	28.21	32.67	37.84	43.82	50.75	58.77	68.06	78.82	91.28	105.7	122.4	141.8	164.2	190.1	220.2	255
Size	30% sucrose shell	2019-02-26 12:11:39	154.3	0.166	0.4	0.4632	0.5365	0.6213	0.7195	0.8332	0.9649	1.117	1.294	1.499	1.736	2.01	2.328	2.696	3.122	3.615	4.187	4.849	5.615	6.503	7.531	8.721	10.1	11.7	13.54	15.69	18.17	21.04	24.36	28.21	32.67	37.84	43.82	50.75	58.77	68.06	78.82	91.28	105.7	122.4	141.8	164.2	190.1	220.2	255
[truncated: 165 more columns]

## Sheet: summary
												size (nm)	size (nm)	size (nm)	size（nm)
												1	2	3	average	SD	P Value
							0.1	shell+CA	0.9	1	1.1	81.9	84.9	81.7	82.8333	1.79258	0.782312
								shell	1.9	2	2.1	86.7	79.5	80.0533	82.0844	4.00675
							0.15	shell+CA	2.9	3	3.1	94.3	93.6	96.4	94.7667	1.45717	0.0012439
								shell	3.9	4	4.1	103.2	101.8	102.2	102.4	0.72111
							0.2	shell+CA	4.9	5	5.1	97.2	102.1	102	100.433	2.8006	0.0261988
								shell	5.9	6	6.1	109.6	120.3	127.4	119.1	8.96047
							0.25	shell+CA	6.9	7	7.1	100.3	108.1	100.4	102.933	4.47474	0.00460128
								shell	7.9	8	8.1	125.7	142.3	139.5	135.833	8.88669
							0.3	shell+CA	8.9	9	9.1	103.8	106.4	102.6	104.267	1.94251	0.0009804
								shell	9.9	10	10.1	140.4	146	157.1	147.833	8.49961
