# Supplementary material for: Reprogramming bacterial protein organelles as a nanoreactor for hydrogen production
Source: Nat Commun. 2020 Oct 28;11:5448. doi: 10.1038/s41467-020-19280-0 (PMC7595155; doi:10.1038/s41467-020-19280-0)
Supplement: Supplementary file 3 — Source data [file 41467_2020_19280_MOESM3_ESM.zip › Source Data_R2/supplementary Fig. 7/supplementary Fig. 7a-b DO.xlsx]

## Sheet: Fig S7a
Aerobic before Control			Aerobic after Control			Aerobic before HydA						Aerobic after HydA						Aerobic before Shell-HydA						Aerobic after Shell-HydA						Anaerobic before Control			Anaerobic after Control			Anaerobic before HydA						Anaerobic after HydA						Anaerobic before Shell-HydA
76.7	77.1	76.6	75.9	75.7	76.1	25.1	24.8	25.3	25.6	26.1	25.4	1	1.1	1	0.9	0.9	0.8	28.3	28.1	27.9	30.1	30.7	30.6	1.3	1.3	1.3	1.1	1	1	0.2	0.2	0.2	0.2	0.2	0.2	0.2	0.2	0.2	0.2	0.2	0.2	0.2	0.2	0.2	0.2	0.2	0.2	0.2	0.2
[truncated: 10 more columns]

## Sheet: Fig S7b
Hours	LB			HydA			Shell-HydA
0	78.3	78.1	78.3	26.7	26.4	26.3	29.2	29	29.2
4	78.2	77.9	78.4	9.5	9.3	9.2	11.7	11.8	11.5
8	78.2	78	78.1	1.4	1.4	1.3	1.7	1.8	1.7
16	75.9	75.7	76.1	1	1	1	1	1	1
