# Supplementary material for: Reprogramming bacterial protein organelles as a nanoreactor for hydrogen production
Source: Nat Commun. 2020 Oct 28;11:5448. doi: 10.1038/s41467-020-19280-0 (PMC7595155; doi:10.1038/s41467-020-19280-0)
Supplement: Supplementary file 3 — Source data [file 41467_2020_19280_MOESM3_ESM.zip › Source Data_R2/supplementary Fig. 9/suplementary Fig 9b standard line.xlsx]

## Sheet: Sheet1
HydA(ug)	intensity
0	0
0.1	3464.5
0.2	7540.28
0.4	18073.5
0.6	21485.6
0.8	33309.2
