# Supplementary material for: Reprogramming bacterial protein organelles as a nanoreactor for hydrogen production
Source: Nat Commun. 2020 Oct 28;11:5448. doi: 10.1038/s41467-020-19280-0 (PMC7595155; doi:10.1038/s41467-020-19280-0)
Supplement: Supplementary file 3 — Source data [file 41467_2020_19280_MOESM3_ESM.zip › Source Data_R2/supplementary Fig.10/supplementay Fig 10.xlsx]

## Sheet: Oxygen exposure 24h
				in vitro															before O2 exposure		after O2 exposure
					Sample	Sample	Area	HER umol	nmol/mg/min	Mean	SD	After / Before	Mean (%)	SD（%）					nmol/mg/min		nmol/mg/min		After / Before
				after O₂exposure	free HydA	free HydA-1	2123.7	0.496771	2.06988	1.92196	0.221224	0.0101173	0.00924878	0.00104711			HydA	0.9	204.588		2.06988		0.0101173
						free HydA-2	1711	0.400233	1.66764			0.00808603						1	206.237		1.66764		0.00808603
						free HydA-3	2081.1	0.486806	2.02836			0.00954301						1.1	212.549		2.02836		0.00954301
					Shell-HydA	Shell-HydA-1	5112.8	1.19597	83.0538	92.4998	28.1441	0.131123	0.128756	0.0235072			Shell-HydA	1.9	633.402		83.0538		0.131123
						Shell-HydA-2	4327.3	1.01223	70.2939			0.104155						2	674.898		70.2939		0.114155
mL Liquid	3					Shell-HydA-3	7642.8	1.78779	124.152			0.15099						2.1	822.251		124.152		0.15499
vol of flask	10			before O₂ exposure	free HydA	free HydA-1	209908	49.1012	204.588	207.791	4.20201								Mean	SD	Mean	SD	Mean	SD
						free HydA-2	211599	49.4968	206.237									HydA	207.791	4.20201	1.92196	0.221224	0.00924878	0.00104711
						free HydA-3	218076	51.0118	212.549									Shell-HydA	710.184	99.2464	92.4998	28.1441	0.133423	0.0205145
					Shell-HydA	Shell-HydA-1	38992.3	9.12099	633.402	710.184	99.2464
						Shell-HydA-2	41546.8	9.71853	674.898
						Shell-HydA-3	50617.9	11.8404	822.251
													before O2 exposure		after O₂ exposure
													free HydA	Shell-HydA	free HydA	Shell-HydA
												1	204.588	633.402	2.06988	83.0538
												2	206.237	674.898	1.66764	70.2939
												3	212.549	822.251	2.02836	124.152
												Mean	207.791	710.184	1.92196	92.4998
												SD	4.20201	99.2464	0.221224	28.1441
