# Supplementary material for: Reprogramming bacterial protein organelles as a nanoreactor for hydrogen production
Source: Nat Commun. 2020 Oct 28;11:5448. doi: 10.1038/s41467-020-19280-0 (PMC7595155; doi:10.1038/s41467-020-19280-0)
Supplement: Supplementary file 3 — Source data [file 41467_2020_19280_MOESM3_ESM.zip › Source Data_R2/supplementary Table 1/1h_psms.xlsx]

## Sheet: Sheet1
Confidence Level	Search ID	Processing Node No	Sequence		Unique Sequence ID	PSM Ambiguity	Carboxysome	Protein Descriptions	# Proteins	# Protein Groups	Protein Group Accessions	Modifications	Activation Type	DeltaScore	DeltaCn	Rank	Search Engine Rank	Decoy Peptides Matched	Exp Value	Homology Threshold	Identity High	Identity Middle	IonScore	Peptides Matched	# Missed Cleavages	Isolation Interference [%]	Ion Inject Time [ms]	Intensity	Charge	m/z [Da]	MH+ [Da]	Delta Mass [Da]	Delta Mass [PPM]	RT [min]	First Scan	Last Scan	MS Order	Ions Matched	Matched Ions	Total Ions	Spectrum File	Annotation
High	A	2	LVSSAGTGHFYTTTK		357	Unambiguous	0	50S ribosomal protein L33 OS=Halothiobacillus neapolitanus (strain ATCC 23641 / c2) GN=rpmG PE=3 SV=1 - [D0KVL4_HALNC]	1	1	D0KVL4		HCD	1	0	1	1		7.7e-05	13	27	13	54	13	0	18	100	1712000	3	523.937	1569.8	0	2.81	20.06	5038	5038	MS2	8/134	8	134	DS_050319_T6_1h.raw
High	A	2	GLIVAPPK		10	Unambiguous	0	Transcription termination factor Rho OS=Halothiobacillus neapolitanus (strain ATCC 23641 / c2) GN=rho PE=3 SV=1 - [D0KX31_HALNC]	1	1	D0KX31		HCD	1	0	1	1	1	0.0029	13	16	13	38	1	0	46	100	459300	2	397.762	794.516	0	3.19	21.76	5658	5658	MS2	6/58	6	58	DS_050319_T6_1h.raw
High	A	2	GNGSTEDLTAR		108	Unambiguous	0	Transcription termination factor Rho OS=Halothiobacillus neapolitanus (strain ATCC 23641 / c2) GN=rho PE=3 SV=1 - [D0KX31_HALNC]	1	1	D0KX31		HCD	1	0	1	1		1.7e-06	13	23	13	71	5	0	6	100	516600	2	560.766	1120.53	0	2.21	16.69	3830	3830	MS2	8/108	8	108	DS_050319_T6_1h.raw
Middle	A	2	MDEVIYEEFK		184	Unambiguous	0	Transcription termination factor Rho OS=Halothiobacillus neapolitanus (strain ATCC 23641 / c2) GN=rho PE=3 SV=1 - [D0KX31_HALNC]	1	1	D0KX31		HCD	1	0	1	1		0.66	13	20	13	15	3	0	35	100	347000	2	651.802	1302.6	0	3.97	26.44	7359	7359	MS2	6/84	6	84	DS_050319_T6_1h.raw
High	A	2	MNLTELK		19	Unambiguous	0	Transcription termination factor Rho OS=Halothiobacillus neapolitanus (strain ATCC 23641 / c2) GN=rho PE=3 SV=1 - [D0KX31_HALNC]	1	1	D0KX31		HCD	1	0	1	1		0.011	13	27	13	33	13	0	8	100	1445000	2	424.732	848.456	0	2.06	22.12	5786	5786	MS2	6/60	6	60	DS_050319_T6_1h.raw
High	A	2	GLMPNPK		3	Unambiguous	0	50S ribosomal protein L1 OS=Halothiobacillus neapolitanus (strain ATCC 23641 / c2) GN=rplA PE=3 SV=1 - [D0KXG2_HALNC]	1	1	D0KXG2		HCD	1	0	1	1		0.0066	13	16	13	35	1	0	0	100	492300	2	378.709	756.41	0	3.33	19.38	4789	4789	MS2	4/54	4	54	DS_050319_T6_1h.raw
High	A	2	GLmPNPK	1	3	Unambiguous	0	50S ribosomal protein L1 OS=Halothiobacillus neapolitanus (strain ATCC 23641 / c2) GN=rplA PE=3 SV=1 - [D0KXG2_HALNC]	1	1	D0KXG2	M3(Oxidation)	HCD	1	0	1	1		0.06	13	20	13	25	3	0	42	100	253900	2	386.706	772.404	0	2.26	16.54	3783	3783	MS2	4/54	4	54	DS_050319_T6_1h.raw
High	A	2	VVGQLGQVLGPR		144	Unambiguous	0	50S ribosomal protein L1 OS=Halothiobacillus neapolitanus (strain ATCC 23641 / c2) GN=rplA PE=3 SV=1 - [D0KXG2_HALNC]	1	1	D0KXG2		HCD	1	0	1	1		2.6e-08	13	20	13	89	3	0	6	100	1494000	2	611.869	1222.73	0	3.12	24.56	6674	6674	MS2	9/106	9	106	DS_050319_T6_1h.raw
High	A	2	FATSDLNDLYR		191	Unambiguous	0	DNA-directed RNA polymerase subunit beta' OS=Halothiobacillus neapolitanus (strain ATCC 23641 / c2) GN=rpoC PE=3 SV=1 - [D0KXG6_HALNC]	1	1	D0KXG6		HCD	1	0	1	1		9e-09	13	26	13	93	10	0	1	100	866600	2	657.822	1314.64	0	2.87	25.76	7110	7110	MS2	9/98	9	98	DS_050319_T6_1h.raw
High	A	2	TANSGYLTR		64	Unambiguous	0	DNA-directed RNA polymerase subunit beta' OS=Halothiobacillus neapolitanus (strain ATCC 23641 / c2) GN=rpoC PE=3 SV=1 - [D0KXG6_HALNC]	1	1	D0KXG6		HCD	1	0	1	1		0.022	13	22	13	30	4	0	26	100	349100	2	491.753	982.498	0	3.01	17.81	4213	4213	MS2	5/90	5	90	DS_050319_T6_1h.raw
High	A	2	VADLFEAR		53	Unambiguous	0	DNA-directed RNA polymerase subunit beta' OS=Halothiobacillus neapolitanus (strain ATCC 23641 / c2) GN=rpoC PE=3 SV=1 - [D0KXG6_HALNC]	1	1	D0KXG6		HCD	1	0	1	1		2.3e-05	13	26	13	59	12	0	3	100	269900	2	460.747	920.487	0	3.48	23.55	6309	6309	MS2	7/62	7	62	DS_050319_T6_1h.raw
High	A	2	ATVNQLVR		50	Unambiguous	0	30S ribosomal protein S12 OS=Halothiobacillus neapolitanus (strain ATCC 23641 / c2) GN=rpsL PE=3 SV=1 - [D0KXG7_HALNC]	1	1	D0KXG7		HCD	1	0	1	1		2.9e-05	13	27	13	58	14	0	0	15	17670000	2	450.768	900.528	0	2.43	19.46	4815	4815	MS2	6/64	6	64	DS_050319_T6_1h.raw
High	A	2	GFAGTVK		1	Unambiguous	0	50S ribosomal protein L3 OS=Halothiobacillus neapolitanus (strain ATCC 23641 / c2) GN=rplC PE=3 SV=1 - [D0KXH2_HALNC]	1	1	D0KXH2		HCD	1	0	1	1	2	0.012	13	16	13	32	1	0	4	100	874700	2	340.193	679.379	0	2.21	17.66	4161	4161	MS2	5/48	5	48	DS_050319_T6_1h.raw
Middle	A	2	MSLGVVGR		12	Unambiguous	0	50S ribosomal protein L3 OS=Halothiobacillus neapolitanus (strain ATCC 23641 / c2) GN=rplC PE=3 SV=1 - [D0KXH2_HALNC]	1	1	D0KXH2		HCD	0.5	0	1	1		0.049	13	28	13	26	16	0	0	100	227100	2	409.733	818.459	0	4.29	22.21	5815	5815	MS2	4/56	4	56	DS_050319_T6_1h.raw
High	A	2	IEYDPNR		51	Unambiguous	0	50S ribosomal protein L2 OS=Halothiobacillus neapolitanus (strain ATCC 23641 / c2) GN=rplB PE=3 SV=1 - [D0KXH5_HALNC]	1	1	D0KXH5		HCD	1	0	1	1	8	0.00053	13	25	13	46	9	0	14	100	586100	2	453.721	906.434	0	3.19	17.96	4268	4268	MS2	5/54	5	54	DS_050319_T6_1h.raw
High	A	2	LGEFAPTR		49	Unambiguous	0	30S ribosomal protein S19 OS=Halothiobacillus neapolitanus (strain ATCC 23641 / c2) GN=rpsS PE=3 SV=1 - [D0KXH6_HALNC]	1	1	D0KXH6		HCD	1	0	1	1		0.0008	13	27	13	44	15	0	47	39	3501000	2	445.741	890.476	0	2.85	20.68	5262	5262	MS2	7/64	7	64	DS_050319_T6_1h.raw
High	A	2	LGGAEIAR		7	Unambiguous	0	30S ribosomal protein S3 OS=Halothiobacillus neapolitanus (strain ATCC 23641 / c2) GN=rpsC PE=3 SV=1 - [D0KXH8_HALNC]	1	1	D0KXH8		HCD	1	0	1	1	19	3e-06	13	29	13	68	20	0	6	67	3486000	2	393.728	786.449	0	2.1	18.18	4351	4351	MS2	7/56	7	56	DS_050319_T6_1h.raw
Middle	A	2	LHVHDEDNQSRVGDSVEIR		438	Unambiguous	0	30S ribosomal protein S17 OS=Halothiobacillus neapolitanus (strain ATCC 23641 / c2) GN=rpsQ PE=3 SV=1 - [D0KXI1_HALNC]	1	1	D0KXI1		HCD	1	0	1	1		0.076	13	25	13	24	8	1	5	100	1291000	4	552.016	2205.04	-0.01	-9.98	23.63	6339	6339	MS2	6/190	6	190	DS_050319_T6_1h.raw
High	A	2	IFGPVTR		8	Unambiguous	0	50S ribosomal protein L14 OS=Halothiobacillus neapolitanus (strain ATCC 23641 / c2) GN=rplN PE=3 SV=1 - [D0KXI2_HALNC]	1	1	D0KXI2		HCD	1	0	1	1		0.002	13	23	13	40	6	0	6	100	908000	2	395.236	789.464	0	3.39	21.51	5562	5562	MS2	6/48	6	48	DS_050319_T6_1h.raw
High	A	2	EQIIFPEIDYDK		350	Unambiguous	0	50S ribosomal protein L5 OS=Halothiobacillus neapolitanus (strain ATCC 23641 / c2) GN=rplE PE=3 SV=1 - [D0KXI4_HALNC]	1	1	D0KXI4		HCD	1	0	1	1		0.00054	13	23	13	46	6	0	27	100	883000	2	755.378	1509.75	0	1.39	28.93	8238	8238	MS2	9/128	9	128	DS_050319_T6_1h.raw
High	A	2	LQLVGVGYR		66	Unambiguous	0	50S ribosomal protein L6 OS=Halothiobacillus neapolitanus (strain ATCC 23641 / c2) GN=rplF PE=3 SV=1 - [D0KXI7_HALNC]	1	1	D0KXI7		HCD	0.8214	0	1	1	9	5.2e-05	13	25	13	56	9	0	5	80	2200000	2	502.8	1004.59	0	3.11	24.39	6609	6609	MS2	7/80	7	80	DS_050319_T6_1h.raw
High	A	2	EVPAAIQK		31	Unambiguous	0	30S ribosomal protein S5 OS=Halothiobacillus neapolitanus (strain ATCC 23641 / c2) GN=rpsE PE=3 SV=1 - [D0KXI9_HALNC]	1	1	D0KXI9		HCD	1	0	1	1		0.039	13	19	13	27	2	0	9	76	2828000	2	428.252	855.496	0	2.88	17.56	4129	4129	MS2	6/58	6	58	DS_050319_T6_1h.raw
High	A	2	VGFGYGK		2	Unambiguous	0	30S ribosomal protein S5 OS=Halothiobacillus neapolitanus (strain ATCC 23641 / c2) GN=rpsE PE=3 SV=1 - [D0KXI9_HALNC]	1	1	D0KXI9		HCD	1	0	1	1		0.00033	13	19	13	48	2	0	7	100	435000	2	364.193	727.379	0	1.57	20.05	5033	5033	MS2	5/50	5	50	DS_050319_T6_1h.raw
High	A	2	LMDLGcYR		67	Unambiguous	0	30S ribosomal protein S13 OS=Halothiobacillus neapolitanus (strain ATCC 23641 / c2) GN=rpsM PE=3 SV=1 - [D0KXJ3_HALNC]	1	1	D0KXJ3	C6(Carbamidomethyl)	HCD	1	0	1	1		0.0004	13	23	13	47	5	0	0	72	3557000	2	514.239	1027.47	0	1.09	23.96	6458	6458	MS2	7/56	7	56	DS_050319_T6_1h.raw
High	A	2	LmDLGcYR	1	67	Unambiguous	0	30S ribosomal protein S13 OS=Halothiobacillus neapolitanus (strain ATCC 23641 / c2) GN=rpsM PE=3 SV=1 - [D0KXJ3_HALNC]	1	1	D0KXJ3	M2(Oxidation); C6(Carbamidomethyl)	HCD	1	0	1	1		0.0051	13	23	13	36	6	0	20	100	474900	2	522.239	1043.47	0	5.25	21.03	5387	5387	MS2	7/56	7	56	DS_050319_T6_1h.raw
High	A	2	STPFAAQVAAER		148	Unambiguous	0	30S ribosomal protein S11 OS=Halothiobacillus neapolitanus (strain ATCC 23641 / c2) GN=rpsK PE=3 SV=1 - [D0KXJ4_HALNC]	1	1	D0KXJ4		HCD	1	0	1	1		5.8e-07	13	27	13	75	14	0	2	100	860700	2	624.325	1247.64	0	3.46	22.06	5760	5760	MS2	8/118	8	118	DS_050319_T6_1h.raw
High	A	2	EGTDLFLK		54	Unambiguous	0	30S ribosomal protein S4 OS=Halothiobacillus neapolitanus (strain ATCC 23641 / c2) GN=rpsD PE=3 SV=1 - [D0KXN6_HALNC]	1	1	D0KXN6		HCD	1	0	1	1		4.1e-05	13	24	13	57	7	0	12	69	2706000	2	461.749	922.491	0	3.52	24.42	6620	6620	MS2	6/62	6	62	DS_050319_T6_1h.raw
High	A	2	IYGVLER		20	Unambiguous	0	30S ribosomal protein S4 OS=Halothiobacillus neapolitanus (strain ATCC 23641 / c2) GN=rpsD PE=3 SV=1 - [D0KXN6_HALNC]	1	1	D0KXN6		HCD	1	0	1	1	13	0.041	13	24	13	27	7	0	9	38	4800000	2	425.246	849.485	0	3	22.39	5883	5883	MS2	5/48	5	48	DS_050319_T6_1h.raw
High	A	2	LDNVVYR		45	Unambiguous	0	30S ribosomal protein S4 OS=Halothiobacillus neapolitanus (strain ATCC 23641 / c2) GN=rpsD PE=3 SV=1 - [D0KXN6_HALNC]	1	1	D0KXN6		HCD	1	0	1	1	22	4e-06	13	27	13	67	15	0	26	28	4500000	2	439.741	878.476	0	2.92	19.51	4835	4835	MS2	6/56	6	56	DS_050319_T6_1h.raw
High	A	2	REGTDLFLK		91	Unambiguous	0	30S ribosomal protein S4 OS=Halothiobacillus neapolitanus (strain ATCC 23641 / c2) GN=rpsD PE=3 SV=1 - [D0KXN6_HALNC]	1	1	D0KXN6		HCD	1	0	1	1		0.0092	13	26	13	33	10	1	41	100	605500	3	360.202	1078.59	0	2.93	21.93	5716	5716	MS2	8/86	8	86	DS_050319_T6_1h.raw
Middle	A	2	VSEYGVQLR		74	Unambiguous	0	30S ribosomal protein S4 OS=Halothiobacillus neapolitanus (strain ATCC 23641 / c2) GN=rpsD PE=3 SV=1 - [D0KXN6_HALNC]	1	1	D0KXN6		HCD	1	0	1	1		0.16	13	26	13	21	10	0	3	100	1485000	2	525.785	1050.56	0	3.87	22.4	5885	5885	MS2	6/70	6	70	DS_050319_T6_1h.raw
Middle	A	2	VQAEALGAR		52	Unambiguous	0	Aspartokinase OS=Halothiobacillus neapolitanus (strain ATCC 23641 / c2) GN=Hneap_0358 PE=3 SV=1 - [D0KXP8_HALNC]	1	1	D0KXP8		HCD	1	0	1	1	9	0.14	13	25	13	21	8	0	1	11	16310000	2	457.757	914.508	0	2.29	18.16	4343	4343	MS2	4/78	4	78	DS_050319_T6_1h.raw
High	A	2	AAEATIASINAR		140	Unambiguous	0	Microcompartments protein OS=Halothiobacillus neapolitanus (strain ATCC 23641 / c2) GN=Hneap_0903 PE=4 SV=1 - [D0KZ73_HALNC]	1	1	D0KZ73		HCD	1	0	1	1		2.3e-05	13	29	13	59	23	0	11	41	4983000	2	594.325	1187.64	0	3.43	20.63	5246	5246	MS2	9/102	9	102	DS_050319_T6_1h.raw
High	A	2	AAHVTLIDVR		98	Unambiguous	0	Microcompartments protein OS=Halothiobacillus neapolitanus (strain ATCC 23641 / c2) GN=Hneap_0903 PE=4 SV=1 - [D0KZ73_HALNC]	1	1	D0KZ73		HCD	1	0	1	1	9	0.00046	13	24	13	46	7	0	3	100	1014000	3	365.55	1094.64	0	3.29	21.71	5635	5635	MS2	7/78	7	78	DS_050319_T6_1h.raw
High	A	2	AFGSMEIHYR		142	Unambiguous	0	Microcompartments protein OS=Halothiobacillus neapolitanus (strain ATCC 23641 / c2) GN=Hneap_0903 PE=4 SV=1 - [D0KZ73_HALNC]	1	1	D0KZ73		HCD	1	0	1	1		0.00075	13	24	13	44	7	0	0	100	368200	2	605.789	1210.57	0	3.25	22.49	5920	5920	MS2	6/76	6	76	DS_050319_T6_1h.raw
High	A	2	AITPDHATLINR		192	Unambiguous	0	Microcompartments protein OS=Halothiobacillus neapolitanus (strain ATCC 23641 / c2) GN=Hneap_0903 PE=4 SV=1 - [D0KZ73_HALNC]	1	1	D0KZ73		HCD	1	0	1	1		0.00013	13	24	13	52	7	0	6	100	1507000	3	441.247	1321.73	0	3.07	20.85	5321	5321	MS2	8/100	8	100	DS_050319_T6_1h.raw
High	A	2	GSMLLPGK		11	Unambiguous	0	Microcompartments protein OS=Halothiobacillus neapolitanus (strain ATCC 23641 / c2) GN=Hneap_0903 PE=4 SV=1 - [D0KZ73_HALNC]	1	1	D0KZ73		HCD	1	0	1	1		0.002	13	28	13	40	16	0	14	100	856300	2	401.729	802.451	0	2.83	21.55	5575	5575	MS2	5/56	5	56	DS_050319_T6_1h.raw
High	A	2	LGEQVVER		56	Unambiguous	0	Microcompartments protein OS=Halothiobacillus neapolitanus (strain ATCC 23641 / c2) GN=Hneap_0903 PE=4 SV=1 - [D0KZ73_HALNC]	1	1	D0KZ73		HCD	1	0	1	1	22	3.1e-05	13	27	13	58	15	0	8	44	4738000	2	465.257	929.507	0	2.36	18.52	4476	4476	MS2	7/72	7	72	DS_050319_T6_1h.raw
High	A	2	LSDIALK		4	Unambiguous	0	Microcompartments protein OS=Halothiobacillus neapolitanus (strain ATCC 23641 / c2) GN=Hneap_0903 PE=4 SV=1 - [D0KZ73_HALNC]	1	1	D0KZ73		HCD	0.6481	0	1	1	6	7.4e-05	13	23	13	54	6	0	4	100	367900	2	380.235	759.464	0	3.28	20.55	5216	5216	MS2	5/50	5	50	DS_050319_T6_1h.raw
High	A	2	LTMMGSEAETEEAMR		387	Unambiguous	0	Microcompartments protein OS=Halothiobacillus neapolitanus (strain ATCC 23641 / c2) GN=Hneap_0903 PE=4 SV=1 - [D0KZ73_HALNC]	1	1	D0KZ73		HCD	1	0	1	1		1.6e-09	13	20	13	101	3	0	0	100	1385000	2	843.365	1685.72	0	2.55	23.66	6351	6351	MS2	10/132	10	132	DS_050319_T6_1h.raw
High	A	2	MNNIDLR		44	Unambiguous	0	Microcompartments protein OS=Halothiobacillus neapolitanus (strain ATCC 23641 / c2) GN=Hneap_0903 PE=4 SV=1 - [D0KZ73_HALNC]	1	1	D0KZ73		HCD	1	0	1	1		0.00023	13	28	13	49	16	0	7	100	1285000	2	438.225	875.443	0	3.14	19.94	4993	4993	MS2	6/58	6	58	DS_050319_T6_1h.raw
High	A	2	NQSDVLASGEAVLR		297	Unambiguous	0	Microcompartments protein OS=Halothiobacillus neapolitanus (strain ATCC 23641 / c2) GN=Hneap_0903 PE=4 SV=1 - [D0KZ73_HALNC]	1	1	D0KZ73		HCD	1	0	1	1		2e-06	13	27	13	70	14	0	19	100	704700	2	729.882	1458.76	0	0.86	24.75	6747	6747	MS2	10/144	10	144	DS_050319_T6_1h.raw
High	A	2	SDLIATR		6	Unambiguous	含有	Carboxysome peptide B OS=Halothiobacillus neapolitanus (strain ATCC 23641 / c2) GN=Hneap_0917 PE=4 SV=1 - [D0KZ87_HALNC]	1	1	D0KZ87		HCD	1	0	1	1		5.6e-05	13	27	13	55	15	0	1	43	4592000	2	388.22	775.433	0	2.46	18.78	4569	4569	MS2	5/58	5	58	DS_050319_T6_1h.raw
High	A	2	VSVAcDPIGVPEGcWVFTISGSAAR		460	Unambiguous	含有	Carboxysome peptide B OS=Halothiobacillus neapolitanus (strain ATCC 23641 / c2) GN=Hneap_0917 PE=4 SV=1 - [D0KZ87_HALNC]	1	1	D0KZ87	C5(Carbamidomethyl); C14(Carbamidomethyl)	HCD	1	0	1	1		0.00086	13	26	13	44	11	0	0	100	172000	3	879.097	2635.28	0	4.32	32.49	9417	9417	MS2	6/232	6	232	DS_050319_T6_1h.raw
High	A	2	QVAVDAIGcIPGDWVLcVGSSAAR		458	Unambiguous	含有	Carboxysome peptide A OS=Halothiobacillus neapolitanus (strain ATCC 23641 / c2) GN=Hneap_0918 PE=4 SV=1 - [D0KZ88_HALNC]	1	1	D0KZ88	C9(Carbamidomethyl); C17(Carbamidomethyl)	HCD	1	0	1	1		0.00035	13	26	13	48	10	0	1	100	335900	3	834.417	2501.24	0	3.42	32.9	9545	9545	MS2	8/262	8	262	DS_050319_T6_1h.raw
High	A	2	TLVSTNR		9	Unambiguous	含有	Carboxysome peptide A OS=Halothiobacillus neapolitanus (strain ATCC 23641 / c2) GN=Hneap_0918 PE=4 SV=1 - [D0KZ88_HALNC]	1	1	D0KZ88		HCD	1	0	1	1		0.0059	13	27	13	35	13	0	8	39	6351000	2	395.725	790.443	0	1.61	16.52	3774	3774	MS2	5/58	5	58	DS_050319_T6_1h.raw
High	A	2	ALTAATEQFSR		141	Unambiguous	含有	Carboxysome shell carbonic anhydrase OS=Halothiobacillus neapolitanus (strain ATCC 23641 / c2) GN=Hneap_0919 PE=4 SV=1 - [D0KZ89_HALNC]	1	1	D0KZ89		HCD	1	0	1	1		3.1e-06	13	26	13	68	10	0	24	100	790300	2	597.811	1194.61	0	2.24	21.02	5385	5385	MS2	9/100	9	100	DS_050319_T6_1h.raw
High	A	2	APFGVSSSVKPR		146	Unambiguous	含有	Carboxysome shell carbonic anhydrase OS=Halothiobacillus neapolitanus (strain ATCC 23641 / c2) GN=Hneap_0919 PE=4 SV=1 - [D0KZ89_HALNC]	1	1	D0KZ89		HCD	1	0	1	1		2.4e-07	13	23	13	79	6	0	14	100	964900	3	411.233	1231.68	0	2.9	20.61	5239	5239	MS2	8/96	8	96	DS_050319_T6_1h.raw
Middle	A	2	DNWISGHNLK		139	Unambiguous	含有	Carboxysome shell carbonic anhydrase OS=Halothiobacillus neapolitanus (strain ATCC 23641 / c2) GN=Hneap_0919 PE=4 SV=1 - [D0KZ89_HALNC]	1	1	D0KZ89		HCD	1	0	1	1		0.59	13	24	13	15	7	0	5	100	1511000	3	395.201	1183.59	0	2.7	21.4	5523	5523	MS2	5/96	5	96	DS_050319_T6_1h.raw
High	A	2	FSSLDEQNLLQFR		368	Unambiguous	含有	Carboxysome shell carbonic anhydrase OS=Halothiobacillus neapolitanus (strain ATCC 23641 / c2) GN=Hneap_0919 PE=4 SV=1 - [D0KZ89_HALNC]	1	1	D0KZ89		HCD	1	0	1	1		1.4e-08	13	27	13	91	13	0	1	72	3662000	2	798.906	1596.81	0	2.51	28.96	8246	8246	MS2	10/116	10	116	DS_050319_T6_1h.raw
High	A	2	GFLNPYR		35	Unambiguous	含有	Carboxysome shell carbonic anhydrase OS=Halothiobacillus neapolitanus (strain ATCC 23641 / c2) GN=Hneap_0919 PE=4 SV=1 - [D0KZ89_HALNC]	1	1	D0KZ89		HCD	1	0	1	1		0.028	13	27	13	29	13	0	8	100	1569000	2	433.731	866.455	0	3.25	24.42	6621	6621	MS2	5/56	5	56	DS_050319_T6_1h.raw
High	A	2	GIFGYATAK		55	Unambiguous	含有	Carboxysome shell carbonic anhydrase OS=Halothiobacillus neapolitanus (strain ATCC 23641 / c2) GN=Hneap_0919 PE=4 SV=1 - [D0KZ89_HALNC]	1	1	D0KZ89		HCD	1	0	1	1		0.0023	13	26	13	39	10	0	4	100	495900	2	464.252	927.496	0	3.2	23.74	6378	6378	MS2	7/64	7	64	DS_050319_T6_1h.raw
High	A	2	GLPIPIAIHYR		150	Unambiguous	含有	Carboxysome shell carbonic anhydrase OS=Halothiobacillus neapolitanus (strain ATCC 23641 / c2) GN=Hneap_0919 PE=4 SV=1 - [D0KZ89_HALNC]	1	1	D0KZ89		HCD	1	0	1	1		0.00035	13	20	13	48	3	0	7	100	262000	3	417.254	1249.75	0	4.97	26.51	7381	7381	MS2	6/82	6	82	DS_050319_T6_1h.raw
High	A	2	GNGVASEGMR		62	Unambiguous	含有	Carboxysome shell carbonic anhydrase OS=Halothiobacillus neapolitanus (strain ATCC 23641 / c2) GN=Hneap_0919 PE=4 SV=1 - [D0KZ89_HALNC]	1	1	D0KZ89		HCD	1	0	1	1		0.00041	13	20	13	47	3	0	28	100	686900	2	489.228	977.449	0	2.1	16.57	3795	3795	MS2	6/90	6	90	DS_050319_T6_1h.raw
High	A	2	HPLTDLEANEQLGR		367	Unambiguous	含有	Carboxysome shell carbonic anhydrase OS=Halothiobacillus neapolitanus (strain ATCC 23641 / c2) GN=Hneap_0919 PE=4 SV=1 - [D0KZ89_HALNC]	1	1	D0KZ89		HCD	1	0	1	1		0.01	13	26	13	33	11	0	0	100	421700	2	796.908	1592.81	0	3.22	22.43	5896	5896	MS2	6/126	6	126	DS_050319_T6_1h.raw
High	A	2	LDLIEQAPNPAYDR		371	Unambiguous	含有	Carboxysome shell carbonic anhydrase OS=Halothiobacillus neapolitanus (strain ATCC 23641 / c2) GN=Hneap_0919 PE=4 SV=1 - [D0KZ89_HALNC]	1	1	D0KZ89		HCD	1	0	1	1		8.1e-06	13	26	13	64	12	0	2	100	915800	2	807.912	1614.82	0	2.74	25.67	7077	7077	MS2	7/142	7	142	DS_050319_T6_1h.raw
High	A	2	VIIHEAILNANR		199	Unambiguous	含有	Carboxysome shell carbonic anhydrase OS=Halothiobacillus neapolitanus (strain ATCC 23641 / c2) GN=Hneap_0919 PE=4 SV=1 - [D0KZ89_HALNC]	1	1	D0KZ89		HCD	1	0	1	1		0.00065	13	23	13	45	5	0	14	100	785500	3	454.935	1362.79	0	3.73	22.59	5956	5956	MS2	8/94	8	94	DS_050319_T6_1h.raw
High	A	2	VQELAQSSLGHTLPEELLK		437	Unambiguous	含有	Carboxysome shell carbonic anhydrase OS=Halothiobacillus neapolitanus (strain ATCC 23641 / c2) GN=Hneap_0919 PE=4 SV=1 - [D0KZ89_HALNC]	1	1	D0KZ89		HCD	1	0	1	1		0.015	13	20	13	31	3	0	1	100	898200	3	698.049	2092.13	0	1.53	26.56	7402	7402	MS2	7/204	7	204	DS_050319_T6_1h.raw
High	A	2	YDPNVPGSR		65	Unambiguous	含有	Carboxysome shell carbonic anhydrase OS=Halothiobacillus neapolitanus (strain ATCC 23641 / c2) GN=Hneap_0919 PE=4 SV=1 - [D0KZ89_HALNC]	1	1	D0KZ89		HCD	1	0	1	1		0.0026	13	25	13	39	9	0	15	100	1196000	2	502.746	1004.48	0	4.11	18.03	4295	4295	MS2	6/86	6	86	DS_050319_T6_1h.raw
High	A	2	YISVGDGFDEVQIR		369	Unambiguous	含有	Carboxysome shell carbonic anhydrase OS=Halothiobacillus neapolitanus (strain ATCC 23641 / c2) GN=Hneap_0919 PE=4 SV=1 - [D0KZ89_HALNC]	1	1	D0KZ89		HCD	1	0	1	1		1.6e-08	13	26	13	91	10	0	4	100	1405000	2	799.399	1597.79	0	2.96	27.7	7804	7804	MS2	10/122	10	122	DS_050319_T6_1h.raw
High	A	2	YVDNTVTYAQTLHLAPDEAR		439	Unambiguous	含有	Carboxysome shell carbonic anhydrase OS=Halothiobacillus neapolitanus (strain ATCC 23641 / c2) GN=Hneap_0919 PE=4 SV=1 - [D0KZ89_HALNC]	1	1	D0KZ89		HCD	1	0	1	1		1.3e-06	13	27	13	72	15	0	3	100	626400	3	759.712	2277.12	0	2.7	24.94	6813	6813	MS2	11/214	11	214	DS_050319_T6_1h.raw
High	A	2	AAQAPVVQPEVVATQEKPELVcAPR		461	Unambiguous	含有	Carboxysome shell protein CsoS2 OS=Halothiobacillus neapolitanus (strain ATCC 23641 / c2) GN=Hneap_0920 PE=4 SV=1 - [D0KZ90_HALNC]	1	1	D0KZ90	C22(Carbamidomethyl)	HCD	1	0	1	1		1.3e-07	13	23	13	82	6	0	0	100	821600	2	1344.22	2687.43	0	3.12	24.03	6486	6486	MS2	14/254	14	254	DS_050319_T6_1h.raw
High	A	2	AVPPKPQSQGGPGR		203	Unambiguous	含有	Carboxysome shell protein CsoS2 OS=Halothiobacillus neapolitanus (strain ATCC 23641 / c2) GN=Hneap_0920 PE=4 SV=1 - [D0KZ90_HALNC]	1	1	D0KZ90		HCD	1	0	1	1		8.3e-07	13	25	13	74	9	0	18	17	8198000	3	459.254	1375.75	0	2.26	18.13	4332	4332	MS2	10/122	10	122	DS_050319_T6_1h.raw
High	A	2	AVTGTEYVGTEQFTSFcNTSPKPNATK		483	Unambiguous	含有	Carboxysome shell protein CsoS2 OS=Halothiobacillus neapolitanus (strain ATCC 23641 / c2) GN=Hneap_0920 PE=4 SV=1 - [D0KZ90_HALNC]	1	1	D0KZ90	C17(Carbamidomethyl)	HCD	1	0	1	1		2.1e-05	13	22	13	60	4	0	0	2	255800000	3	979.135	2935.39	0	3.77	23.95	6454	6454	MS2	10/284	10	284	DS_050319_T6_1h.raw
High	A	2	cHITGDDWSVNK		275	Unambiguous	含有	Carboxysome shell protein CsoS2 OS=Halothiobacillus neapolitanus (strain ATCC 23641 / c2) GN=Hneap_0920 PE=4 SV=1 - [D0KZ90_HALNC]	1	1	D0KZ90	C1(Carbamidomethyl)	HCD	1	0	1	1		7.2e-05	13	20	13	54	3	0	4	100	1866000	3	477.884	1431.64	0	3.48	20.53	5210	5210	MS2	10/100	10	100	DS_050319_T6_1h.raw
High	A	2	EALSTIGK		13	Unambiguous	含有	Carboxysome shell protein CsoS2 OS=Halothiobacillus neapolitanus (strain ATCC 23641 / c2) GN=Hneap_0920 PE=4 SV=1 - [D0KZ90_HALNC]	1	1	D0KZ90		HCD	1	0	1	1		0.00038	13	23	13	47	6	0	13	100	626900	2	409.736	818.465	0	4.31	19.57	4856	4856	MS2	5/64	5	64	DS_050319_T6_1h.raw
High	A	2	EALSTIGKK		58	Unambiguous	含有	Carboxysome shell protein CsoS2 OS=Halothiobacillus neapolitanus (strain ATCC 23641 / c2) GN=Hneap_0920 PE=4 SV=1 - [D0KZ90_HALNC]	1	1	D0KZ90		HCD	1	0	1	1		4.1e-05	13	25	13	57	9	1	0	7	26610000	2	473.783	946.558	0	0.96	16.94	3918	3918	MS2	8/74	8	74	DS_050319_T6_1h.raw
High	A	2	ELVGSPQPMAMAMANR		388	Unambiguous	含有	Carboxysome shell protein CsoS2 OS=Halothiobacillus neapolitanus (strain ATCC 23641 / c2) GN=Hneap_0920 PE=4 SV=1 - [D0KZ90_HALNC]	1	1	D0KZ90		HCD	1	0	1	1		2.3e-09	13	27	13	99	14	0	6	100	532900	2	851.91	1702.81	0	2.99	26.17	7261	7261	MS2	13/146	13	146	DS_050319_T6_1h.raw
High	A	2	ELVGSPQPmAMAMANR	1	388	Unambiguous	含有	Carboxysome shell protein CsoS2 OS=Halothiobacillus neapolitanus (strain ATCC 23641 / c2) GN=Hneap_0920 PE=4 SV=1 - [D0KZ90_HALNC]	1	1	D0KZ90	M9(Oxidation)	HCD	1	0	1	1		0.063	13	24	13	25	7	0	24	100	318000	3	573.608	1718.81	0	3.42	23.43	6266	6266	MS2	5/146	5	146	DS_050319_T6_1h.raw
High	A	2	EMLcQYGR		75	Unambiguous	含有	Carboxysome shell protein CsoS2 OS=Halothiobacillus neapolitanus (strain ATCC 23641 / c2) GN=Hneap_0920 PE=4 SV=1 - [D0KZ90_HALNC]	1	1	D0KZ90	C4(Carbamidomethyl)	HCD	1	0	1	1		0.00033	13	19	13	48	2	0	6	100	301200	2	528.735	1056.46	0	2.52	22.81	6037	6037	MS2	6/62	6	62	DS_050319_T6_1h.raw
High	A	2	EmLcQYGR	1	75	Unambiguous	含有	Carboxysome shell protein CsoS2 OS=Halothiobacillus neapolitanus (strain ATCC 23641 / c2) GN=Hneap_0920 PE=4 SV=1 - [D0KZ90_HALNC]	1	1	D0KZ90	M2(Oxidation); C4(Carbamidomethyl)	HCD	1	0	1	1		0.0022	13	19	13	39	2	0	25	100	453700	2	536.732	1072.46	0	2.33	18.22	4366	4366	MS2	7/62	7	62	DS_050319_T6_1h.raw
High	A	2	FNQTGNVQSMGFK		291	Unambiguous	含有	Carboxysome shell protein CsoS2 OS=Halothiobacillus neapolitanus (strain ATCC 23641 / c2) GN=Hneap_0920 PE=4 SV=1 - [D0KZ90_HALNC]	1	1	D0KZ90		HCD	1	0	1	1		2.3e-06	13	23	13	69	5	0	3	100	954700	2	729.348	1457.69	0	3.52	21.95	5720	5720	MS2	8/128	8	128	DS_050319_T6_1h.raw
High	A	2	FNQTGNVQSmGFK	1	291	Unambiguous	含有	Carboxysome shell protein CsoS2 OS=Halothiobacillus neapolitanus (strain ATCC 23641 / c2) GN=Hneap_0920 PE=4 SV=1 - [D0KZ90_HALNC]	1	1	D0KZ90	M10(Oxidation)	HCD	1	0	1	1		3.9e-06	13	23	13	67	6	0	0	41	7615000	2	737.345	1473.68	0	2.38	19.96	5000	5000	MS2	10/128	10	128	DS_050319_T6_1h.raw
High	A	2	GGcMPVTGNEYYGR		351	Unambiguous	含有	Carboxysome shell protein CsoS2 OS=Halothiobacillus neapolitanus (strain ATCC 23641 / c2) GN=Hneap_0920 PE=4 SV=1 - [D0KZ90_HALNC]	1	1	D0KZ90	C3(Carbamidomethyl)	HCD	1	0	1	1		9.3e-08	13	16	13	83	1	0	5	12	25220000	2	780.834	1560.66	0	2.03	21.56	5577	5577	MS2	9/120	9	120	DS_050319_T6_1h.raw
High	A	2	GGcmPVTGNEYYGR	1	351	Unambiguous	含有	Carboxysome shell protein CsoS2 OS=Halothiobacillus neapolitanus (strain ATCC 23641 / c2) GN=Hneap_0920 PE=4 SV=1 - [D0KZ90_HALNC]	1	1	D0KZ90	C3(Carbamidomethyl); M4(Oxidation)	HCD	1	0	1	1		7.6e-06	13	16	13	64	1	0	13	36	9317000	2	788.831	1576.65	0	1.6	19.7	4901	4901	MS2	11/120	11	120	DS_050319_T6_1h.raw
High	A	2	GQSVTGNLVDR		123	Unambiguous	含有	Carboxysome shell protein CsoS2 OS=Halothiobacillus neapolitanus (strain ATCC 23641 / c2) GN=Hneap_0920 PE=4 SV=1 - [D0KZ90_HALNC]	1	1	D0KZ90		HCD	1	0	1	1		2.2e-06	13	27	13	70	14	0	0	12	14030000	2	573.301	1145.59	0	2.88	19.88	4969	4969	MS2	8/112	8	112	DS_050319_T6_1h.raw
Middle	A	2	GQSVTGNLVDRSELVTGNEPGScSR		459	Unambiguous	含有	Carboxysome shell protein CsoS2 OS=Halothiobacillus neapolitanus (strain ATCC 23641 / c2) GN=Hneap_0920 PE=4 SV=1 - [D0KZ90_HALNC]	1	1	D0KZ90	C23(Carbamidomethyl)	HCD	1	0	1	1		0.42	13	23	13	17	6	1	0	100	187900	3	873.758	2619.26	0.01	6.19	23	6109	6109	MS2	3/280	3	280	DS_050319_T6_1h.raw
High	A	2	GRPVSGTEVSR		109	Unambiguous	含有	Carboxysome shell protein CsoS2 OS=Halothiobacillus neapolitanus (strain ATCC 23641 / c2) GN=Hneap_0920 PE=4 SV=1 - [D0KZ90_HALNC]	1	1	D0KZ90		HCD	1	0	1	1		2.8e-05	13	27	13	58	13	0	1	17	8217000	3	382.208	1144.61	0	1.78	16.11	3639	3639	MS2	14/108	14	108	DS_050319_T6_1h.raw
Low	A	2	GRPVSGTEVSRTEK		349	Unconsidered	含有	Carboxysome shell protein CsoS2 OS=Halothiobacillus neapolitanus (strain ATCC 23641 / c2) GN=Hneap_0920 PE=4 SV=1 - [D0KZ90_HALNC]	1	1	D0KZ90		HCD	1	0	1	1		1.8	13	28	13	10	18	1	12	100	163100	3	501.603	1502.79	0	1.35	16.39	3731	3731	MS2	4/144	4	144	DS_050319_T6_1h.raw
High	A	2	GTSVSGQQLDHAPK		267	Unambiguous	含有	Carboxysome shell protein CsoS2 OS=Halothiobacillus neapolitanus (strain ATCC 23641 / c2) GN=Hneap_0920 PE=4 SV=1 - [D0KZ90_HALNC]	1	1	D0KZ90		HCD	1	0	1	1		0.00025	13	25	13	49	9	0	14	100	2656000	3	475.577	1424.72	0	2.55	17.49	4104	4104	MS2	6/134	6	134	DS_050319_T6_1h.raw
High	A	2	HITGTAGQWASGR		194	Unambiguous	含有	Carboxysome shell protein CsoS2 OS=Halothiobacillus neapolitanus (strain ATCC 23641 / c2) GN=Hneap_0920 PE=4 SV=1 - [D0KZ90_HALNC]	1	1	D0KZ90		HCD	1	0	1	1		1.5e-06	13	25	13	71	8	0	0	100	2801000	2	671.338	1341.67	0	2.77	19.82	4947	4947	MS2	11/122	11	122	DS_050319_T6_1h.raw
High	A	2	ITGNDIAPSGR		100	Unambiguous	含有	Carboxysome shell protein CsoS2 OS=Halothiobacillus neapolitanus (strain ATCC 23641 / c2) GN=Hneap_0920 PE=4 SV=1 - [D0KZ90_HALNC]	1	1	D0KZ90		HCD	1	0	1	1		5.2e-06	13	27	13	66	13	0	0	43	3964000	2	550.789	1100.57	0	1.43	18.3	4395	4395	MS2	9/108	9	108	DS_050319_T6_1h.raw
High	A	2	ITGPGMLATGLITGTPEFR		409	Unambiguous	含有	Carboxysome shell protein CsoS2 OS=Halothiobacillus neapolitanus (strain ATCC 23641 / c2) GN=Hneap_0920 PE=4 SV=1 - [D0KZ90_HALNC]	1	1	D0KZ90		HCD	1	0	1	1		6.8e-06	13	27	13	65	13	0	2	100	1673000	2	966.519	1932.03	0	2.73	31.88	9231	9231	MS2	9/174	9	174	DS_050319_T6_1h.raw
High	A	2	ITGPGmLATGLITGTPEFR	1	409	Unambiguous	含有	Carboxysome shell protein CsoS2 OS=Halothiobacillus neapolitanus (strain ATCC 23641 / c2) GN=Hneap_0920 PE=4 SV=1 - [D0KZ90_HALNC]	1	1	D0KZ90	M6(Oxidation)	HCD	1	0	1	1		3.7e-07	13	25	13	77	9	0	0	100	2087000	2	974.517	1948.03	0	3.38	30.27	8693	8693	MS2	13/174	13	174	DS_050319_T6_1h.raw
High	A	2	ITGSSGNDTQGSLITYSGGAR		431	Unambiguous	含有	Carboxysome shell protein CsoS2 OS=Halothiobacillus neapolitanus (strain ATCC 23641 / c2) GN=Hneap_0920 PE=4 SV=1 - [D0KZ90_HALNC]	1	1	D0KZ90		HCD	1	0	1	1		2.7e-12	13	22	13	129	4	0	0	100	1435000	2	1021.5	2041.99	0	3.46	22.42	5891	5891	MS2	12/218	12	218	DS_050319_T6_1h.raw
Middle	A	2	KSHVTGNEPGTcR		282	Unambiguous	含有	Carboxysome shell protein CsoS2 OS=Halothiobacillus neapolitanus (strain ATCC 23641 / c2) GN=Hneap_0920 PE=4 SV=1 - [D0KZ90_HALNC]	1	1	D0KZ90	C12(Carbamidomethyl)	HCD	1	0	1	1		1	13	26	13	13	11	1	6	100	808600	2	721.844	1442.68	0	0.45	15.7	3511	3511	MS2	4/138	4	138	DS_050319_T6_1h.raw
High	A	2	KVETGHTLSGGSVTGTQVDR		421	Unambiguous	含有	Carboxysome shell protein CsoS2 OS=Halothiobacillus neapolitanus (strain ATCC 23641 / c2) GN=Hneap_0920 PE=4 SV=1 - [D0KZ90_HALNC]	1	1	D0KZ90		HCD	1	0	1	1		3.5e-10	13	25	13	108	9	1	0	32	11640000	2	1015.02	2029.04	0	2.09	18.78	4568	4568	MS2	17/222	17	222	DS_050319_T6_1h.raw
High	A	2	LTINGAPAK		46	Unambiguous	含有	Carboxysome shell protein CsoS2 OS=Halothiobacillus neapolitanus (strain ATCC 23641 / c2) GN=Hneap_0920 PE=4 SV=1 - [D0KZ90_HALNC]	1	1	D0KZ90		HCD	1	0	1	1		0.00011	13	20	13	53	3	0	4	59	3187000	2	442.764	884.522	0	1.75	18.82	4586	4586	MS2	7/74	7	74	DS_050319_T6_1h.raw
High	A	2	NGYQIDGYLDTALHGR		398	Unambiguous	含有	Carboxysome shell protein CsoS2 OS=Halothiobacillus neapolitanus (strain ATCC 23641 / c2) GN=Hneap_0920 PE=4 SV=1 - [D0KZ90_HALNC]	1	1	D0KZ90		HCD	1	0	1	1		2.9e-09	13	24	13	98	7	0	0	23	15280000	2	896.937	1792.87	0	2.54	26.22	7277	7277	MS2	10/160	10	160	DS_050319_T6_1h.raw
High	A	2	NTNQPEQNFAPGEVMPTDFSIQTPAR		477	Unambiguous	含有	Carboxysome shell protein CsoS2 OS=Halothiobacillus neapolitanus (strain ATCC 23641 / c2) GN=Hneap_0920 PE=4 SV=1 - [D0KZ90_HALNC]	1	1	D0KZ90		HCD	1	0	1	1		1.8e-05	13	23	13	61	5	0	0	100	2250000	3	963.788	2889.35	0	1.14	28.8	8195	8195	MS2	13/292	13	292	DS_050319_T6_1h.raw
High	A	2	NTNQPEQNFAPGEVmPTDFSIQTPAR	1	477	Unambiguous	含有	Carboxysome shell protein CsoS2 OS=Halothiobacillus neapolitanus (strain ATCC 23641 / c2) GN=Hneap_0920 PE=4 SV=1 - [D0KZ90_HALNC]	1	1	D0KZ90	M15(Oxidation)	HCD	1	0	1	1		8.9e-05	13	23	13	54	5	0	0	100	1187000	3	969.121	2905.35	0	2.61	27.37	7698	7698	MS2	10/292	10	292	DS_050319_T6_1h.raw
High	A	2	NVPKPEKPGSK		132	Unambiguous	含有	Carboxysome shell protein CsoS2 OS=Halothiobacillus neapolitanus (strain ATCC 23641 / c2) GN=Hneap_0920 PE=4 SV=1 - [D0KZ90_HALNC]	1	1	D0KZ90		HCD	1	0	1	1		0.049	13	25	13	26	9	0	15	100	363700	2	590.839	1180.67	0	1.55	15.63	3489	3489	MS2	4/108	4	108	DS_050319_T6_1h.raw
High	A	2	NVTGTEYMSNEAHFSLcGTAAKPSQADK		489	Unambiguous	含有	Carboxysome shell protein CsoS2 OS=Halothiobacillus neapolitanus (strain ATCC 23641 / c2) GN=Hneap_0920 PE=4 SV=1 - [D0KZ90_HALNC]	1	1	D0KZ90	C17(Carbamidomethyl)	HCD	1	0	1	1		0.00012	13	20	13	52	3	0	0	100	980100	3	1005.46	3014.37	0	2.81	22.75	6014	6014	MS2	11/318	11	318	DS_050319_T6_1h.raw
High	A	2	NVTGTEYmSNEAHFSLcGTAAKPSQADK	1	489	Unambiguous	含有	Carboxysome shell protein CsoS2 OS=Halothiobacillus neapolitanus (strain ATCC 23641 / c2) GN=Hneap_0920 PE=4 SV=1 - [D0KZ90_HALNC]	1	1	D0KZ90	M8(Oxidation); C17(Carbamidomethyl)	HCD	1	0	1	1		0.00025	13	20	13	49	3	0	3	75	3937000	4	758.346	3030.36	0	2.15	21.56	5578	5578	MS2	8/318	8	318	DS_050319_T6_1h.raw
High	A	2	QAASSINTNQVR		163	Unambiguous	含有	Carboxysome shell protein CsoS2 OS=Halothiobacillus neapolitanus (strain ATCC 23641 / c2) GN=Hneap_0920 PE=4 SV=1 - [D0KZ90_HALNC]	1	1	D0KZ90		HCD	1	0	1	1		1.5e-07	13	27	13	81	14	0	0	32	9448000	2	644.835	1288.66	0	2.08	17.17	4000	4000	MS2	11/118	11	118	DS_050319_T6_1h.raw
High	A	2	REALSTIGK		60	Unambiguous	含有	Carboxysome shell protein CsoS2 OS=Halothiobacillus neapolitanus (strain ATCC 23641 / c2) GN=Hneap_0920 PE=4 SV=1 - [D0KZ90_HALNC]	1	1	D0KZ90		HCD	1	0	1	1		0.00094	13	24	13	43	7	1	2	34	8952000	2	487.786	974.565	0	2.38	18.07	4310	4310	MS2	8/88	8	88	DS_050319_T6_1h.raw
High	A	2	RQALSER		32	Unambiguous	含有	Carboxysome shell protein CsoS2 OS=Halothiobacillus neapolitanus (strain ATCC 23641 / c2) GN=Hneap_0920 PE=4 SV=1 - [D0KZ90_HALNC]	1	1	D0KZ90		HCD	1	0	1	1	14	0.01	13	27	13	33	13	1	18	100	2043000	2	430.24	859.474	0	-0.93	15.38	3420	3420	MS2	6/62	6	62	DS_050319_T6_1h.raw
High	A	2	SELVTGNEPGScSR		338	Unambiguous	含有	Carboxysome shell protein CsoS2 OS=Halothiobacillus neapolitanus (strain ATCC 23641 / c2) GN=Hneap_0920 PE=4 SV=1 - [D0KZ90_HALNC]	1	1	D0KZ90	C12(Carbamidomethyl)	HCD	1	0	1	1		2.7e-07	13	20	13	79	3	0	0	75	3935000	2	746.84	1492.67	0	2.46	18.95	4631	4631	MS2	8/142	8	142	DS_050319_T6_1h.raw
High	A	2	SHVTGNEPGTcR		185	Unambiguous	含有	Carboxysome shell protein CsoS2 OS=Halothiobacillus neapolitanus (strain ATCC 23641 / c2) GN=Hneap_0920 PE=4 SV=1 - [D0KZ90_HALNC]	1	1	D0KZ90	C11(Carbamidomethyl)	HCD	1	0	1	1		0.00036	13	19	13	47	2	0	7	100	1119000	3	438.867	1314.59	0	0.74	15.74	3527	3527	MS2	8/118	8	118	DS_050319_T6_1h.raw
High	A	2	SISGTEYLSNEQFQSFcDTKPQR		465	Unambiguous	含有	Carboxysome shell protein CsoS2 OS=Halothiobacillus neapolitanus (strain ATCC 23641 / c2) GN=Hneap_0920 PE=4 SV=1 - [D0KZ90_HALNC]	1	1	D0KZ90	C17(Carbamidomethyl)	HCD	1	0	1	1		2.8e-11	13	20	13	118	3	0	0	100	2693000	3	908.088	2722.25	0	2.56	25.19	6904	6904	MS2	13/238	13	238	DS_050319_T6_1h.raw
High	A	2	SSVNEVPTDYQMADQLcSTIDHADFGTESNR		493	Unambiguous	含有	Carboxysome shell protein CsoS2 OS=Halothiobacillus neapolitanus (strain ATCC 23641 / c2) GN=Hneap_0920 PE=4 SV=1 - [D0KZ90_HALNC]	1	1	D0KZ90	C17(Carbamidomethyl)	HCD	1	0	1	1		3.3e-05	13	19	13	58	2	0	0	100	1884000	3	1163.17	3487.51	0	2.21	29.11	8302	8302	MS2	15/350	15	350	DS_050319_T6_1h.raw
High	A	2	SSVNEVPTDYQmADQLcSTIDHADFGTESNR	1	493	Unambiguous	含有	Carboxysome shell protein CsoS2 OS=Halothiobacillus neapolitanus (strain ATCC 23641 / c2) GN=Hneap_0920 PE=4 SV=1 - [D0KZ90_HALNC]	1	1	D0KZ90	M12(Oxidation); C17(Carbamidomethyl)	HCD	1	0	1	1		0.0031	13	20	13	38	3	0	3	100	1178000	4	876.631	3503.5	0	2.14	26.36	7328	7328	MS2	9/350	9	350	DS_050319_T6_1h.raw
High	A	2	THQVVSGSDEFRPSSVTGNESGAK		441	Unambiguous	含有	Carboxysome shell protein CsoS2 OS=Halothiobacillus neapolitanus (strain ATCC 23641 / c2) GN=Hneap_0920 PE=4 SV=1 - [D0KZ90_HALNC]	1	1	D0KZ90		HCD	1	0	1	1		1.2e-05	13	24	13	62	7	0	68	100	1126000	4	619.8	2476.18	0	2.89	20.95	5360	5360	MS2	11/266	11	266	DS_050319_T6_1h.raw
High	A	2	THTFAGSDVTGTEIGR		372	Unambiguous	含有	Carboxysome shell protein CsoS2 OS=Halothiobacillus neapolitanus (strain ATCC 23641 / c2) GN=Hneap_0920 PE=4 SV=1 - [D0KZ90_HALNC]	1	1	D0KZ90		HCD	1	0	1	1		1.1e-07	13	23	13	83	5	0	0	63	2569000	2	824.903	1648.8	0	3.5	21.25	5467	5467	MS2	12/144	12	144	DS_050319_T6_1h.raw
High	A	2	TITGSQYADEGLAR		320	Unambiguous	含有	Carboxysome shell protein CsoS2 OS=Halothiobacillus neapolitanus (strain ATCC 23641 / c2) GN=Hneap_0920 PE=4 SV=1 - [D0KZ90_HALNC]	1	1	D0KZ90		HCD	1	0	1	1		1.3e-07	13	23	13	82	5	0	1	23	12740000	2	741.368	1481.73	0	3.18	21.72	5641	5641	MS2	11/138	11	138	DS_050319_T6_1h.raw
High	A	2	TNKGQSVTGNLVDR		337	Unambiguous	含有	Carboxysome shell protein CsoS2 OS=Halothiobacillus neapolitanus (strain ATCC 23641 / c2) GN=Hneap_0920 PE=4 SV=1 - [D0KZ90_HALNC]	1	1	D0KZ90		HCD	1	0	1	1		0.00051	13	26	13	46	10	1	4	100	1945000	3	496.932	1488.78	0	2.31	18.79	4573	4573	MS2	7/152	7	152	DS_050319_T6_1h.raw
High	A	2	VETGHTLSGGSVTGTQVDR		406	Unambiguous	含有	Carboxysome shell protein CsoS2 OS=Halothiobacillus neapolitanus (strain ATCC 23641 / c2) GN=Hneap_0920 PE=4 SV=1 - [D0KZ90_HALNC]	1	1	D0KZ90		HCD	1	0	1	1		8.6e-08	13	26	13	84	10	0	0	23	13690000	2	950.973	1900.94	0	1.59	18.98	4643	4643	MS2	15/182	15	182	DS_050319_T6_1h.raw
High	A	2	VETGHTLSGGSVTGTQVDRK		420	Unambiguous	含有	Carboxysome shell protein CsoS2 OS=Halothiobacillus neapolitanus (strain ATCC 23641 / c2) GN=Hneap_0920 PE=4 SV=1 - [D0KZ90_HALNC]	1	1	D0KZ90		HCD	1	0	1	1		3.2e-05	13	25	13	58	9	1	0	100	1165000	3	677.016	2029.03	0	1.93	18.25	4378	4378	MS2	14/192	14	192	DS_050319_T6_1h.raw
High	A	2	VMFGATAR		21	Unambiguous	含有	Carboxysome shell protein CsoS2 OS=Halothiobacillus neapolitanus (strain ATCC 23641 / c2) GN=Hneap_0920 PE=4 SV=1 - [D0KZ90_HALNC]	1	1	D0KZ90		HCD	1	0	1	1		0.0017	13	24	13	41	7	0	0	22	8000000	2	426.725	852.442	0	3.21	21.05	5395	5395	MS2	7/56	7	56	DS_050319_T6_1h.raw
High	A	2	VmFGATAR	1	21	Unambiguous	含有	Carboxysome shell protein CsoS2 OS=Halothiobacillus neapolitanus (strain ATCC 23641 / c2) GN=Hneap_0920 PE=4 SV=1 - [D0KZ90_HALNC]	1	1	D0KZ90	M2(Oxidation)	HCD	1	0	1	1		0.00022	13	23	13	50	6	0	5	6	29170000	2	434.722	868.437	0	2.82	19.05	4669	4669	MS2	7/56	7	56	DS_050319_T6_1h.raw
High	A	2	VNVTTTAR		33	Unambiguous	含有	Carboxysome shell protein CsoS2 OS=Halothiobacillus neapolitanus (strain ATCC 23641 / c2) GN=Hneap_0920 PE=4 SV=1 - [D0KZ90_HALNC]	1	1	D0KZ90		HCD	1	0	1	1		3.1e-06	13	28	13	68	17	0	3	100	1620000	2	431.244	861.48	0	1.82	15.83	3561	3561	MS2	6/72	6	72	DS_050319_T6_1h.raw
High	A	2	VRPQQSVVHNDAMIENAGDTNQSSSTSLNNELSEIcSIADDMPER		504	Unambiguous	含有	Carboxysome shell protein CsoS2 OS=Halothiobacillus neapolitanus (strain ATCC 23641 / c2) GN=Hneap_0920 PE=4 SV=1 - [D0KZ90_HALNC]	1	1	D0KZ90	C36(Carbamidomethyl)	HCD	1	0	1	1		7.4e-08	13	19	13	84	2	0	0	43	3602000	4	1240.57	4959.26	0	3.65	29.08	8293	8293	MS2	25/514	25	514	DS_050319_T6_1h.raw
High	A	2	VRPQQSVVHNDAmIENAGDTNQSSSTSLNNELSEIcSIADDMPER	1	504	Unambiguous	含有	Carboxysome shell protein CsoS2 OS=Halothiobacillus neapolitanus (strain ATCC 23641 / c2) GN=Hneap_0920 PE=4 SV=1 - [D0KZ90_HALNC]	1	1	D0KZ90	M13(Oxidation); C36(Carbamidomethyl)	HCD	1	0	1	1		1.7e-06	13	16	13	71	1	0	0	91	1261000	4	1244.57	4975.25	0	2.21	28.51	8093	8093	MS2	13/514	13	514	DS_050319_T6_1h.raw
High	A	2	VVETSAFANR		93	Unambiguous	含有	Carboxysome shell protein CsoS2 OS=Halothiobacillus neapolitanus (strain ATCC 23641 / c2) GN=Hneap_0920 PE=4 SV=1 - [D0KZ90_HALNC]	1	1	D0KZ90		HCD	1	0	1	1		9.4e-06	13	26	13	63	11	0	2	26	6648000	2	547.287	1093.57	0	2.96	19.63	4877	4877	MS2	8/78	8	78	DS_050319_T6_1h.raw
High	A	2	QKQIEVK		43	Unambiguous	0	Translation initiation factor IF-3 OS=Halothiobacillus neapolitanus (strain ATCC 23641 / c2) GN=infC PE=3 SV=1 - [D0L0D1_HALNC]	1	1	D0L0D1		HCD	1	0	1	1	10	0.0066	13	27	13	35	14	1	17	100	974700	2	436.765	872.522	0	2.49	18	4286	4286	MS2	4/60	4	60	DS_050319_T6_1h.raw
High	A	2	VLVATDIAAR		68	Unambiguous	0	ATP-dependent RNA helicase RhlE OS=Halothiobacillus neapolitanus (strain ATCC 23641 / c2) GN=rhlE PE=3 SV=1 - [D0L0H3_HALNC]	1	1	D0L0H3		HCD	1	0	1	1		3e-05	13	25	13	58	9	0	13	100	472500	2	514.811	1028.61	0	4.02	22.51	5925	5925	MS2	6/74	6	74	DS_050319_T6_1h.raw
High	A	2	FNDAVLR		18	Unambiguous	0	30S ribosomal protein S6 OS=Halothiobacillus neapolitanus (strain ATCC 23641 / c2) GN=rpsF PE=3 SV=1 - [D0L0J4_HALNC]	1	1	D0L0J4		HCD	1	0	1	1		0.00047	13	29	13	46	20	0	0	100	725200	2	417.728	834.448	0	1.77	20.26	5111	5111	MS2	6/58	6	58	DS_050319_T6_1h.raw
Middle	A	2	QLAYPINK		57	Unambiguous	0	30S ribosomal protein S6 OS=Halothiobacillus neapolitanus (strain ATCC 23641 / c2) GN=rpsF PE=3 SV=1 - [D0L0J4_HALNC]	1	1	D0L0J4		HCD	1	0	1	1		0.08	13	25	13	24	8	0	8	41	4436000	2	473.773	946.539	0	3.38	20.6	5236	5236	MS2	5/72	5	72	DS_050319_T6_1h.raw
High	A	2	RQLAYPINK		107	Unambiguous	0	30S ribosomal protein S6 OS=Halothiobacillus neapolitanus (strain ATCC 23641 / c2) GN=rpsF PE=3 SV=1 - [D0L0J4_HALNC]	1	1	D0L0J4		HCD	1	0	1	1	13	0.016	13	25	13	31	8	1	20	100	1242000	2	551.823	1102.64	0	2.63	19.34	4772	4772	MS2	6/82	6	82	DS_050319_T6_1h.raw
High	A	2	TSLLDYIR		63	Unambiguous	0	Translation initiation factor IF-2 OS=Halothiobacillus neapolitanus (strain ATCC 23641 / c2) GN=infB PE=3 SV=1 - [D0L0S6_HALNC]	1	1	D0L0S6		HCD	1	0	1	1		0.00027	13	23	13	49	6	0	5	100	162200	2	490.776	980.544	0	3.27	29.23	8341	8341	MS2	5/64	5	64	DS_050319_T6_1h.raw
High	A	2	APQLLVLAPTR		131	Unambiguous	0	ATP-dependent RNA helicase DeaD OS=Halothiobacillus neapolitanus (strain ATCC 23641 / c2) GN=deaD PE=3 SV=1 - [D0L226_HALNC]	1	1	D0L226		HCD	1	0	1	1		0.00016	13	16	13	51	1	0	4	98	2127000	2	589.869	1178.73	0	3.52	26.2	7270	7270	MS2	6/96	6	96	DS_050319_T6_1h.raw
High	A	2	EFYEKPTTER		182	Unambiguous	0	30S ribosomal protein S21 OS=Halothiobacillus neapolitanus (strain ATCC 23641 / c2) GN=rpsU PE=3 SV=1 - [D0L230_HALNC]	1	1	D0L230		HCD	1	0	1	1		0.00018	13	24	13	51	7	0	0	100	2565000	2	650.315	1299.62	0	1.52	18.05	4305	4305	MS2	8/98	8	98	DS_050319_T6_1h.raw
High	A	2	AAVTGIALGMIETR		249	Unambiguous	0	Major carboxysome shell protein 1C OS=Halothiobacillus neapolitanus (strain ATCC 23641 / c2) GN=csoS1C PE=1 SV=1 - [CSOC_HALNC]	1	1	P45688		HCD	1	0	1	1		3.7e-09	13	26	13	97	10	0	1	41	5721000	2	701.892	1402.78	0	3.51	28.63	8131	8131	MS2	9/122	9	122	DS_050319_T6_1h.raw
High	A	2	AAVTGIALGmIETR	1	249	Unambiguous	0	Major carboxysome shell protein 1C OS=Halothiobacillus neapolitanus (strain ATCC 23641 / c2) GN=csoS1C PE=1 SV=1 - [CSOC_HALNC]	1	1	P45688	M10(Oxidation)	HCD	1	0	1	1		2.4e-05	13	27	13	59	14	0	7	100	546400	3	473.596	1418.77	0	3.34	25.51	7019	7019	MS2	8/122	8	122	DS_050319_T6_1h.raw
High	A	2	QFVGGGYVTVLVR		232	Unambiguous	0	Major carboxysome shell protein 1C OS=Halothiobacillus neapolitanus (strain ATCC 23641 / c2) GN=csoS1C PE=1 SV=1 - [CSOC_HALNC]|Major carboxysome shell protein 1A OS=Halothiobacillus neapolitanus (strain ATCC 23641 / c2) GN=csoS1A PE=1 SV=2 - [CSOA_HALNC]	2	2	P45688;P45689		HCD	1	0	1	1		5.3e-08	13	25	13	86	8	0	38	100	140500	2	697.895	1394.78	0	2.44	28.07	7934	7934	MS2	9/120	9	120	DS_050319_T6_1h.raw
High	A	2	VHSEVENILPK		152	Unambiguous	0	Major carboxysome shell protein 1C OS=Halothiobacillus neapolitanus (strain ATCC 23641 / c2) GN=csoS1C PE=1 SV=1 - [CSOC_HALNC]|Major carboxysome shell protein 1A OS=Halothiobacillus neapolitanus (strain ATCC 23641 / c2) GN=csoS1A PE=1 SV=2 - [CSOA_HALNC]	2	2	P45688;P45689		HCD	1	0	1	1		5.6e-06	13	27	13	66	15	0	0	89	1413000	3	422.236	1264.69	0	2.71	22.33	5858	5858	MS2	10/94	10	94	DS_050319_T6_1h.raw
High	A	2	GETGAVNAAVR		70	Unambiguous	0	Major carboxysome shell protein 1C OS=Halothiobacillus neapolitanus (strain ATCC 23641 / c2) GN=csoS1C PE=1 SV=1 - [CSOC_HALNC]|Major carboxysome shell protein 1B OS=Halothiobacillus neapolitanus (strain ATCC 23641 / c2) GN=csoS1B PE=3 SV=3 - [CSOB_HALNC]|Major carboxysome shell protein 1A OS=Halothiobacillus neapolitanus (strain ATCC 23641 / c2) GN=csoS1A PE=1 SV=2 - [CSOA_HALNC]	3	3	P45688;P45690;P45689		HCD	1	0	1	1		9.8e-06	13	27	13	63	14	0	2	15	10650000	2	522.777	1044.55	0	2.99	17.52	4114	4114	MS2	9/90	9	90	DS_050319_T6_1h.raw
High	A	2	GLVPAIEAADAMTK		218	Unambiguous	0	Major carboxysome shell protein 1C OS=Halothiobacillus neapolitanus (strain ATCC 23641 / c2) GN=csoS1C PE=1 SV=1 - [CSOC_HALNC]|Major carboxysome shell protein 1B OS=Halothiobacillus neapolitanus (strain ATCC 23641 / c2) GN=csoS1B PE=3 SV=3 - [CSOB_HALNC]|Major carboxysome shell protein 1A OS=Halothiobacillus neapolitanus (strain ATCC 23641 / c2) GN=csoS1A PE=1 SV=2 - [CSOA_HALNC]	3	3	P45688;P45690;P45689		HCD	1	0	1	1		9.9e-10	13	26	13	103	11	0	0	100	2511000	2	693.871	1386.73	0	3.49	28.21	7984	7984	MS2	10/116	10	116	DS_050319_T6_1h.raw
High	A	2	GLVPAIEAADAmTK	1	218	Unambiguous	0	Major carboxysome shell protein 1C OS=Halothiobacillus neapolitanus (strain ATCC 23641 / c2) GN=csoS1C PE=1 SV=1 - [CSOC_HALNC]|Major carboxysome shell protein 1B OS=Halothiobacillus neapolitanus (strain ATCC 23641 / c2) GN=csoS1B PE=3 SV=3 - [CSOB_HALNC]|Major carboxysome shell protein 1A OS=Halothiobacillus neapolitanus (strain ATCC 23641 / c2) GN=csoS1A PE=1 SV=2 - [CSOA_HALNC]	3	3	P45688;P45690;P45689	M12(Oxidation)	HCD	1	0	1	1		5.8e-08	13	27	13	85	15	0	0	46	5820000	2	701.867	1402.73	0	0.73	24.78	6757	6757	MS2	10/116	10	116	DS_050319_T6_1h.raw
High	A	2	VGDGLVAAHIIAR		172	Unambiguous	0	Major carboxysome shell protein 1C OS=Halothiobacillus neapolitanus (strain ATCC 23641 / c2) GN=csoS1C PE=1 SV=1 - [CSOC_HALNC]|Major carboxysome shell protein 1B OS=Halothiobacillus neapolitanus (strain ATCC 23641 / c2) GN=csoS1B PE=3 SV=3 - [CSOB_HALNC]|Major carboxysome shell protein 1A OS=Halothiobacillus neapolitanus (strain ATCC 23641 / c2) GN=csoS1A PE=1 SV=2 - [CSOA_HALNC]	3	3	P45688;P45690;P45689		HCD	1	0	1	1		2.3e-08	13	23	13	89	6	0	2	100	2346000	2	646.379	1291.75	0	2.59	24.55	6672	6672	MS2	12/96	12	96	DS_050319_T6_1h.raw
High	A	2	ADVTGIALGMIETR		283	Unambiguous	0	Major carboxysome shell protein 1A OS=Halothiobacillus neapolitanus (strain ATCC 23641 / c2) GN=csoS1A PE=1 SV=2 - [CSOA_HALNC]	1	1	P45689		HCD	1	0	1	1		3.9e-08	13	27	13	87	15	0	22	100	1468000	2	723.887	1446.77	0	2.67	30.63	8816	8816	MS2	11/126	11	126	DS_050319_T6_1h.raw
High	A	2	ADVTGIALGmIETR	1	283	Unambiguous	0	Major carboxysome shell protein 1A OS=Halothiobacillus neapolitanus (strain ATCC 23641 / c2) GN=csoS1A PE=1 SV=2 - [CSOA_HALNC]	1	1	P45689	M10(Oxidation)	HCD	1	0	1	1		4.3e-07	13	27	13	77	13	0	0	100	796000	2	731.884	1462.76	0	2.61	26.56	7403	7403	MS2	10/126	10	126	DS_050319_T6_1h.raw
High	A	2	MADVTGIALGMIETR		365	Unambiguous	0	Major carboxysome shell protein 1A OS=Halothiobacillus neapolitanus (strain ATCC 23641 / c2) GN=csoS1A PE=1 SV=2 - [CSOA_HALNC]	1	1	P45689		HCD	1	0	1	1		3.7e-05	13	28	13	57	17	0	0	100	498400	2	789.407	1577.81	0	2	31.66	9163	9163	MS2	8/134	8	134	DS_050319_T6_1h.raw
High	A	2	ATTHGIALGMIETR		309	Unambiguous	0	Major carboxysome shell protein 1B OS=Halothiobacillus neapolitanus (strain ATCC 23641 / c2) GN=csoS1B PE=3 SV=3 - [CSOB_HALNC]	1	1	P45690		HCD	1	0	1	1		5.2e-07	13	26	13	76	10	0	7	53	5807000	2	735.892	1470.78	0	2.55	23.79	6397	6397	MS2	12/126	12	126	DS_050319_T6_1h.raw
High	A	2	ATTHGIALGmIETR	1	309	Unambiguous	0	Major carboxysome shell protein 1B OS=Halothiobacillus neapolitanus (strain ATCC 23641 / c2) GN=csoS1B PE=3 SV=3 - [CSOB_HALNC]	1	1	P45690	M10(Oxidation)	HCD	1	0	1	1		4.7e-05	13	28	13	56	16	0	13	100	1225000	3	496.262	1486.77	0	2.71	21.67	5621	5621	MS2	11/126	11	126	DS_050319_T6_1h.raw
High	A	2	SFVGGGYVTVMVR		200	Unambiguous	0	Major carboxysome shell protein 1B OS=Halothiobacillus neapolitanus (strain ATCC 23641 / c2) GN=csoS1B PE=3 SV=3 - [CSOB_HALNC]	1	1	P45690		HCD	1	0	1	1		2.2e-06	13	26	13	70	10	0	26	63	3978000	2	686.36	1371.71	0	2.96	27.28	7666	7666	MS2	11/112	11	112	DS_050319_T6_1h.raw
High	A	2	SFVGGGYVTVmVR	1	200	Unambiguous	0	Major carboxysome shell protein 1B OS=Halothiobacillus neapolitanus (strain ATCC 23641 / c2) GN=csoS1B PE=3 SV=3 - [CSOB_HALNC]	1	1	P45690	M11(Oxidation)	HCD	1	0	1	1		0.01	13	26	13	33	12	0	18	100	276100	2	694.357	1387.71	0	2.72	25.21	6909	6909	MS2	7/112	7	112	DS_050319_T6_1h.raw
Low	A	2	AmILAAGR		518	Unconsidered	0		0	0		M2(Oxidation)	HCD		0.5	2	2		1	13	28	13	13	16	0	0	100	227100	2	409.733	818.459	0	4.28	22.21	5815	5815	MS2	3/58	3	58	DS_050319_T6_1h.raw
Low	A	2	DIGSLAR		513	Unconsidered	0		0	0			HCD	0	0	1	1	12	1.6	13	29	13	11	20	0	14	100	167100	2	366.207	731.407	0	3.06	19.23	4732	4732	MS2	3/54	3	54	DS_050319_T6_1h.raw
Middle	A	2	GIDLISQR		522	Unambiguous	0		0	0			HCD	1	0	1	1		0.84	13	29	13	14	21	0	0	35	5337000	2	451.26	901.512	0	2.07	18.19	4353	4353	MS2	4/64	4	64	DS_050319_T6_1h.raw
Low	A	2	GLAYIKVNDAAAGR		527	Unconsidered	0		0	0			HCD		0.7551	2	2		1.4	13	28	13	12	16	1	6	100	439700	3	473.595	1418.77	0	-2.83	25.98	7189	7189	MS2	4/120	4	120	DS_050319_T6_1h.raw
Low	A	2	IRAMLPR		520	Unconsidered	0		0	0			HCD	1	0	1	1		1.2	13	25	13	12	8	1	7	7	26500000	2	428.767	856.527	0	9.75	20.92	5351	5351	MS2	4/60	4	60	DS_050319_T6_1h.raw
Middle	A	2	LASVLAK		512	Unambiguous	0		0	0			HCD	1	0	1	1		0.26	13	19	13	19	2	0	6	100	473300	2	351.232	701.457	0	1.96	20.07	5043	5043	MS2	5/48	5	48	DS_050319_T6_1h.raw
Middle	A	2	LNLELGR		517	Unambiguous	0		0	0			HCD	1	0	1	1	12	0.73	13	25	13	14	9	0	0	100	499000	2	407.744	814.481	0	3.25	21.68	5627	5627	MS2	3/58	3	58	DS_050319_T6_1h.raw
Low	A	2	LQAFEGVVIAIR		526	Unconsidered	0		0	0			HCD	1	0	1	1		1	13	20	13	13	3	0	18	100	40180	2	658.392	1315.78	0	2.54	29.37	8386	8386	MS2	2/108	2	108	DS_050319_T6_1h.raw
Low	A	2	LQTmKVLR		524	Unconsidered	0		0	0		M4(Oxidation)	HCD		0.8214	2	2	9	2	13	25	13	10	9	1	5	80	2200000	2	502.8	1004.59	0	-0.26	24.39	6609	6609	MS2	3/68	3	68	DS_050319_T6_1h.raw
Low	A	2	LTEPFVEFFR		525	Unconsidered	0		0	0			HCD	1	0	1	1		1.1	13	27	13	13	14	0	9	100	204200	2	642.834	1284.66	0	-0.82	24.67	6716	6716	MS2	2/82	2	82	DS_050319_T6_1h.raw
Low	A	2	MDLNELK		521	Unconsidered	0		0	0			HCD	1	0	1	1		1.7	13	28	13	11	18	0	48	100	372600	2	431.722	862.437	0	3.2	23.26	6204	6204	MS2	3/60	3	60	DS_050319_T6_1h.raw
Middle	A	2	mSELQYGR		523	Unambiguous	0		0	0		M1(Oxidation)	HCD	1	0	1	1		0.8	13	22	13	14	4	0	17	100	394400	2	500.233	999.459	0	2.83	19.63	4875	4875	MS2	4/64	4	64	DS_050319_T6_1h.raw
Low	A	2	SAVDLAR		514	Unconsidered	0		0	0			HCD		0	2	2	12	1.6	13	29	13	11	20	0	14	100	167100	2	366.207	731.407	0	3.06	19.23	4732	4732	MS2	3/54	3	54	DS_050319_T6_1h.raw
Middle	A	2	TDVLALK		515	Unconsidered	0		0	0			HCD		0.6481	2	2	6	0.26	13	23	13	19	6	0	4	100	367900	2	380.235	759.464	0	3.28	20.55	5216	5216	MS2	3/50	3	50	DS_050319_T6_1h.raw
Middle	A	2	VVSELAR		516	Unambiguous	0		0	0			HCD	1	0	1	1	13	0.49	13	27	13	16	13	0	0	58	1755000	2	387.23	773.453	0	1.45	18.56	4490	4490	MS2	4/50	4	50	DS_050319_T6_1h.raw
Middle	A	2	WLIDAAR		519	Unambiguous	0		0	0			HCD	1	0	1	1		0.46	13	28	13	16	17	0	11	12	15700000	2	422.739	844.47	0	3.28	22.39	5882	5882	MS2	3/48	3	48	DS_050319_T6_1h.raw
