# Supplementary material for: Reprogramming bacterial protein organelles as a nanoreactor for hydrogen production
Source: Nat Commun. 2020 Oct 28;11:5448. doi: 10.1038/s41467-020-19280-0 (PMC7595155; doi:10.1038/s41467-020-19280-0)
Supplement: Supplementary file 3 — Source data [file 41467_2020_19280_MOESM3_ESM.zip › Source Data_R2/supplementary Table 1/shell with CA_Mascot search vs Ecoli & H neapolitanus.xlsx]

## Sheet: ___data_20190306_F1852205_dat_r
User	dsimpson
E-mail	dsimpson@liverpool.ac.uk
MS data file	DS_050319_T6_1h.mgf
Database 1	Halothiobacillus_neapolitanus 20171025 (2,353 sequences; 760,451 residues)
Database 2	UniEcoliK12 20120711 (4,303 sequences; 1,355,996 residues)
Taxonomy 1	(none)
Taxonomy 2	(none)
Timestamp	6 Mar 2019 at 08:04:45 GMT
Type of search	MS/MS Ion Search
Quantitation	None
Enzyme	Trypsin
Fixed modifications	Carbamidomethyl (C)
Variable modifications	Oxidation (M)
Mass values	Monoisotopic
Protein mass	Unrestricted
Peptide mass tolerance	10 ppm
Fragment mass tolerance	0.01 Da
Max missed cleavages	1
Instrument type	ESI-FTICR
Number of queries	3569
Significance threshold p<	0.05
Max. number of families	AUTO
Ions score or expect cut-off	-1
Preferred taxonomy	All entries
Show Percolator scores?	no
Family	Member	Database	Accession	Score	Mass	Num. of matches	Num. of significant matches	Num. of sequences	Num. of significant sequences	emPAI	Description
1	1	Halothiobacillus_neapolitanus	D0KZ90	10029	92471	310	310	41	41	6.88	D0KZ90_HALNC Carboxysome shell protein CsoS2 OS=Halothiobacillus neapolitanus (strain ATCC 23641 / c2) GN=Hneap_0920 PE=4 SV=1
2	1	Halothiobacillus_neapolitanus	P45689	2878	10013	73	73	7	7	25.53	CSOA_HALNC Major carboxysome shell protein 1A OS=Halothiobacillus neapolitanus (strain ATCC 23641 / c2) GN=csoS1A PE=1 SV=2
2	2	Halothiobacillus_neapolitanus	P45688	2658	9970	67	67	6	6	17.43	CSOC_HALNC Major carboxysome shell protein 1C OS=Halothiobacillus neapolitanus (strain ATCC 23641 / c2) GN=csoS1C PE=1 SV=1
2	3	Halothiobacillus_neapolitanus	P45690	2039	11408	47	47	5	5	11.98	CSOB_HALNC Major carboxysome shell protein 1B OS=Halothiobacillus neapolitanus (strain ATCC 23641 / c2) GN=csoS1B PE=3 SV=3
3	1	UniEcoliK12	P0A9P6	1143	70560	30	30	21	21	2.46	Cold-shock DEAD box protein A OS=Escherichia coli (strain K12) GN=deaD PE=1 SV=2
4	1	UniEcoliK12	P0A7V8	690	23512	20	20	13	13	9.94	30S ribosomal protein S4 OS=Escherichia coli (strain K12) GN=rpsD PE=1 SV=2
5	1	Halothiobacillus_neapolitanus	D0KZ89	640	57756	18	18	15	15	1.69	D0KZ89_HALNC Carboxysome shell carbonic anhydrase OS=Halothiobacillus neapolitanus (strain ATCC 23641 / c2) GN=Hneap_0919 PE=4 SV=1
6	1	UniEcoliK12	P0A7W1	599	17592	17	17	8	8	7.36	30S ribosomal protein S5 OS=Escherichia coli (strain K12) GN=rpsE PE=1 SV=2
7	1	UniEcoliK12	P0AG67	571	61235	21	21	16	16	1.7	30S ribosomal protein S1 OS=Escherichia coli (strain K12) GN=rpsA PE=1 SV=1
8	1	UniEcoliK12	P60422	565	29956	18	18	13	13	4.13	50S ribosomal protein L2 OS=Escherichia coli (strain K12) GN=rplB PE=1 SV=2
9	1	Halothiobacillus_neapolitanus	D0KZ73	531	23550	13	13	10	10	3.93	D0KZ73_HALNC Microcompartments protein OS=Halothiobacillus neapolitanus (strain ATCC 23641 / c2) GN=Hneap_0903 PE=4 SV=1
10	1	UniEcoliK12	P0A7S9	508	13148	12	12	8	8	11.58	30S ribosomal protein S13 OS=Escherichia coli (strain K12) GN=rpsM PE=1 SV=2
11	1	UniEcoliK12	P21499	505	92565	18	18	17	17	1.02	Ribonuclease R OS=Escherichia coli (strain K12) GN=rnr PE=1 SV=2
12	1	UniEcoliK12	P0A910	474	37292	14	14	11	11	2.38	Outer membrane protein A OS=Escherichia coli (strain K12) GN=ompA PE=1 SV=1
13	1	UniEcoliK12	P0A7L0	468	24714	13	13	9	9	3.56	50S ribosomal protein L1 OS=Escherichia coli (strain K12) GN=rplA PE=1 SV=2
14	1	UniEcoliK12	P0A7V3	461	25967	12	12	8	8	2.18	30S ribosomal protein S3 OS=Escherichia coli (strain K12) GN=rpsC PE=1 SV=2
15	1	UniEcoliK12	P0AFF6	452	55008	13	13	11	11	1.14	Transcription elongation protein nusA OS=Escherichia coli (strain K12) GN=nusA PE=1 SV=1
16	1	UniEcoliK12	P02413	442	14971	9	9	8	8	6.22	50S ribosomal protein L15 OS=Escherichia coli (strain K12) GN=rplO PE=1 SV=1
17	1	UniEcoliK12	P62399	401	20346	15	15	13	13	9.95	50S ribosomal protein L5 OS=Escherichia coli (strain K12) GN=rplE PE=1 SV=2
18	1	UniEcoliK12	P75864	377	79261	13	13	13	13	0.87	Ribosomal RNA large subunit methyltransferase L OS=Escherichia coli (strain K12) GN=rlmL PE=1 SV=1
19	1	UniEcoliK12	P0A7V0	370	26784	11	11	8	8	2.08	30S ribosomal protein S2 OS=Escherichia coli (strain K12) GN=rpsB PE=1 SV=2
20	1	UniEcoliK12	P0A7X3	360	14847	13	13	7	7	8.4	30S ribosomal protein S9 OS=Escherichia coli (strain K12) GN=rpsI PE=1 SV=2
21	1	UniEcoliK12	P0AG55	348	18949	10	10	9	9	4.87	50S ribosomal protein L6 OS=Escherichia coli (strain K12) GN=rplF PE=1 SV=2
22	1	UniEcoliK12	P0A7R1	344	15759	10	10	9	9	7.32	50S ribosomal protein L9 OS=Escherichia coli (strain K12) GN=rplI PE=1 SV=1
23	1	UniEcoliK12	P0A7W7	336	14175	13	13	8	8	16.5	30S ribosomal protein S8 OS=Escherichia coli (strain K12) GN=rpsH PE=1 SV=2
24	1	UniEcoliK12	P0A8T7	333	155918	10	10	10	10	0.28	DNA-directed RNA polymerase subunit beta' OS=Escherichia coli (strain K12) GN=rpoC PE=1 SV=1
25	1	UniEcoliK12	P61175	325	12219	10	10	6	6	7.22	50S ribosomal protein L22 OS=Escherichia coli (strain K12) GN=rplV PE=1 SV=1
26	1	UniEcoliK12	P0AG30	325	47032	11	11	10	10	1.24	Transcription termination factor Rho OS=Escherichia coli (strain K12) GN=rho PE=1 SV=1
27	1	UniEcoliK12	P0ADY3	312	13646	6	6	4	4	1.95	50S ribosomal protein L14 OS=Escherichia coli (strain K12) GN=rplN PE=1 SV=1
28	1	UniEcoliK12	P0A7R5	308	11728	9	9	6	6	7.87	30S ribosomal protein S10 OS=Escherichia coli (strain K12) GN=rpsJ PE=1 SV=1
29	1	UniEcoliK12	P0A7J3	299	17757	8	8	7	7	3.34	50S ribosomal protein L10 OS=Escherichia coli (strain K12) GN=rplJ PE=1 SV=2
30	1	UniEcoliK12	P0A7R9	298	13950	8	8	5	5	3.88	30S ribosomal protein S11 OS=Escherichia coli (strain K12) GN=rpsK PE=1 SV=2
31	1	UniEcoliK12	P37765	296	32862	10	10	9	9	1.81	Ribosomal large subunit pseudouridine synthase B OS=Escherichia coli (strain K12) GN=rluB PE=1 SV=2
32	1	UniEcoliK12	P02359	289	20007	12	12	9	9	5.49	30S ribosomal protein S7 OS=Escherichia coli (strain K12) GN=rpsG PE=1 SV=3
33	1	UniEcoliK12	P60438	280	22230	11	11	7	7	2.86	50S ribosomal protein L3 OS=Escherichia coli (strain K12) GN=rplC PE=1 SV=1
33	2	Halothiobacillus_neapolitanus	D0KXH2	44	22584	2	2	2	2	0.39	D0KXH2_HALNC 50S ribosomal protein L3 OS=Halothiobacillus neapolitanus (strain ATCC 23641 / c2) GN=rplC PE=3 SV=1
34	1	UniEcoliK12	P21507	252	49998	8	8	8	8	0.84	ATP-dependent RNA helicase SrmB OS=Escherichia coli (strain K12) GN=srmB PE=1 SV=1
35	1	UniEcoliK12	P68767	248	55358	9	9	9	9	0.86	Cytosol aminopeptidase OS=Escherichia coli (strain K12) GN=pepA PE=1 SV=1
36	1	UniEcoliK12	P60624	245	11309	8	8	5	5	4.04	50S ribosomal protein L24 OS=Escherichia coli (strain K12) GN=rplX PE=1 SV=2
37	1	UniEcoliK12	P60723	245	22073	7	7	5	5	1.77	50S ribosomal protein L4 OS=Escherichia coli (strain K12) GN=rplD PE=1 SV=1
38	1	UniEcoliK12	P0A7T3	237	9185	7	7	5	5	6.14	30S ribosomal protein S16 OS=Escherichia coli (strain K12) GN=rpsP PE=1 SV=1
39	1	UniEcoliK12	P69776	231	8375	6	6	2	2	2.66	Major outer membrane lipoprotein Lpp OS=Escherichia coli (strain K12) GN=lpp PE=1 SV=1
40	1	UniEcoliK12	P0A7L3	226	13489	7	7	6	6	4.13	50S ribosomal protein L20 OS=Escherichia coli (strain K12) GN=rplT PE=1 SV=2
41	1	UniEcoliK12	P0AA10	223	16009	10	10	8	8	5.41	50S ribosomal protein L13 OS=Escherichia coli (strain K12) GN=rplM PE=1 SV=1
42	1	UniEcoliK12	P25888	220	50016	6	6	6	6	0.58	ATP-dependent RNA helicase rhlE OS=Escherichia coli (strain K12) GN=rhlE PE=1 SV=3
43	1	UniEcoliK12	P02358	214	15694	7	7	5	5	3.15	30S ribosomal protein S6 OS=Escherichia coli (strain K12) GN=rpsF PE=1 SV=1
44	1	UniEcoliK12	P0A7G2	211	15145	5	5	5	5	2.41	Ribosome-binding factor A OS=Escherichia coli (strain K12) GN=rbfA PE=1 SV=2
45	1	UniEcoliK12	P68679	205	8552	5	5	4	4	4.41	30S ribosomal protein S21 OS=Escherichia coli (strain K12) GN=rpsU PE=1 SV=2
46	1	UniEcoliK12	P45577	203	25991	6	6	6	6	1.38	ProP effector OS=Escherichia coli (strain K12) GN=proQ PE=1 SV=2
47	1	UniEcoliK12	P0A7U7	201	9678	6	6	4	4	5.56	30S ribosomal protein S20 OS=Escherichia coli (strain K12) GN=rpsT PE=1 SV=2
48	1	UniEcoliK12	P0A7S3	197	13957	5	5	4	4	1.88	30S ribosomal protein S12 OS=Escherichia coli (strain K12) GN=rpsL PE=1 SV=2
49	1	UniEcoliK12	P0A912	185	18869	4	4	4	4	1.21	Peptidoglycan-associated lipoprotein OS=Escherichia coli (strain K12) GN=pal PE=1 SV=1
50	1	UniEcoliK12	P68919	184	10687	5	5	4	4	2.94	50S ribosomal protein L25 OS=Escherichia coli (strain K12) GN=rplY PE=1 SV=1
51	1	UniEcoliK12	P0A7M9	181	8094	5	5	3	3	2.78	50S ribosomal protein L31 OS=Escherichia coli (strain K12) GN=rpmE PE=1 SV=1
52	1	UniEcoliK12	P0A7J7	176	14923	5	5	4	4	1.71	50S ribosomal protein L11 OS=Escherichia coli (strain K12) GN=rplK PE=1 SV=2
53	1	UniEcoliK12	P0AG44	168	14413	8	8	6	6	3.66	50S ribosomal protein L17 OS=Escherichia coli (strain K12) GN=rplQ PE=1 SV=1
54	1	UniEcoliK12	P0ABF1	166	54065	4	4	4	4	0.32	Poly(A) polymerase OS=Escherichia coli (strain K12) GN=pcnB PE=1 SV=2
55	1	UniEcoliK12	P06996	166	40343	6	6	6	6	0.76	Outer membrane protein C OS=Escherichia coli (strain K12) GN=ompC PE=1 SV=1
55	2	UniEcoliK12	P02931	133	39309	5	5	5	5	0.62	Outer membrane protein F OS=Escherichia coli (strain K12) GN=ompF PE=1 SV=1
56	1	UniEcoliK12	P0AFI2	160	83892	5	5	5	5	0.26	DNA topoisomerase 4 subunit A OS=Escherichia coli (strain K12) GN=parC PE=1 SV=1
57	1	UniEcoliK12	P0A707	159	20608	6	6	5	5	1.47	Translation initiation factor IF-3 OS=Escherichia coli (strain K12) GN=infC PE=1 SV=1
58	1	UniEcoliK12	P77774	159	41918	4	4	4	4	0.44	Outer membrane protein assembly factor BamB OS=Escherichia coli (strain K12) GN=bamB PE=1 SV=1
59	1	UniEcoliK12	P0ADY7	157	15271	2	2	2	2	0.62	50S ribosomal protein L16 OS=Escherichia coli (strain K12) GN=rplP PE=1 SV=1
60	1	UniEcoliK12	P0AEU7	144	17677	5	5	5	5	1.87	Chaperone protein skp OS=Escherichia coli (strain K12) GN=skp PE=1 SV=1
61	1	UniEcoliK12	P77718	141	55224	6	6	6	6	0.51	tRNA sulfurtransferase OS=Escherichia coli (strain K12) GN=thiI PE=1 SV=1
62	1	UniEcoliK12	P0A7U3	140	10424	6	6	4	4	3.05	30S ribosomal protein S19 OS=Escherichia coli (strain K12) GN=rpsS PE=1 SV=2
63	1	UniEcoliK12	P0AG59	139	11630	4	4	4	4	2.52	30S ribosomal protein S14 OS=Escherichia coli (strain K12) GN=rpsN PE=1 SV=2
64	1	UniEcoliK12	P0A7K2	132	12288	3	3	3	3	1.45	50S ribosomal protein L7/L12 OS=Escherichia coli (strain K12) GN=rplL PE=1 SV=2
65	1	UniEcoliK12	P0A940	128	90611	6	6	6	6	0.29	Outer membrane protein assembly factor BamA OS=Escherichia coli (strain K12) GN=bamA PE=1 SV=1
66	1	UniEcoliK12	P0A6Q6	122	17136	3	3	3	3	0.92	(3R)-hydroxymyristoyl-[acyl-carrier-protein] dehydratase OS=Escherichia coli (strain K12) GN=fabZ PE=1 SV=1
67	1	UniEcoliK12	P0A7T7	117	9038	3	3	3	3	2.34	30S ribosomal protein S18 OS=Escherichia coli (strain K12) GN=rpsR PE=1 SV=2
68	1	UniEcoliK12	P0A7N4	115	6442	2	2	1	1	0.73	50S ribosomal protein L32 OS=Escherichia coli (strain K12) GN=rpmF PE=1 SV=2
69	1	UniEcoliK12	P0AG63	111	9812	4	4	2	2	1.1	30S ribosomal protein S17 OS=Escherichia coli (strain K12) GN=rpsQ PE=1 SV=2
70	1	UniEcoliK12	P0AGK4	110	10834	3	3	3	3	1.74	RNA-binding protein YhbY OS=Escherichia coli (strain K12) GN=yhbY PE=1 SV=1
71	1	UniEcoliK12	P0C018	109	12762	4	4	4	4	2.17	50S ribosomal protein L18 OS=Escherichia coli (strain K12) GN=rplR PE=1 SV=1
72	1	UniEcoliK12	P0A8V2	99	150937	5	5	5	5	0.14	DNA-directed RNA polymerase subunit beta OS=Escherichia coli (strain K12) GN=rpoB PE=1 SV=1
73	1	UniEcoliK12	P0AA39	98	36118	5	5	5	5	0.69	Ribosomal large subunit pseudouridine synthase C OS=Escherichia coli (strain K12) GN=rluC PE=1 SV=1
74	1	UniEcoliK12	P0A7K6	97	13125	4	4	4	4	2.08	50S ribosomal protein L19 OS=Escherichia coli (strain K12) GN=rplS PE=1 SV=2
75	1	UniEcoliK12	P0A7M2	94	9058	4	4	3	3	2.3	50S ribosomal protein L28 OS=Escherichia coli (strain K12) GN=rpmB PE=1 SV=2
76	1	UniEcoliK12	P0A7Z4	91	36717	3	3	3	3	0.36	DNA-directed RNA polymerase subunit alpha OS=Escherichia coli (strain K12) GN=rpoA PE=1 SV=1
77	1	UniEcoliK12	P0A7Y8	88	13838	2	2	2	2	0.7	Ribonuclease P protein component OS=Escherichia coli (strain K12) GN=rnpA PE=1 SV=1
78	1	UniEcoliK12	P0AG48	87	11557	3	3	3	3	1.59	50S ribosomal protein L21 OS=Escherichia coli (strain K12) GN=rplU PE=1 SV=1
79	1	Halothiobacillus_neapolitanus	D0KZ87	86	8871	2	2	2	2	1.26	D0KZ87_HALNC Carboxysome peptide B OS=Halothiobacillus neapolitanus (strain ATCC 23641 / c2) GN=Hneap_0917 PE=4 SV=1
80	1	UniEcoliK12	P0ADZ0	81	11192	2	2	2	2	0.92	50S ribosomal protein L23 OS=Escherichia coli (strain K12) GN=rplW PE=1 SV=1
81	1	UniEcoliK12	P0ADB7	77	4864	1	1	1	1	1.02	Entericidin B OS=Escherichia coli (strain K12) GN=ecnB PE=3 SV=1
82	1	UniEcoliK12	P0A7L8	76	9176	4	4	3	3	2.25	50S ribosomal protein L27 OS=Escherichia coli (strain K12) GN=rpmA PE=1 SV=2
83	1	UniEcoliK12	P63177	73	26768	1	1	1	1	0.15	23S rRNA (guanosine-2'-O-)-methyltransferase RlmB OS=Escherichia coli (strain K12) GN=rlmB PE=1 SV=1
84	1	Halothiobacillus_neapolitanus	D0KZ88	69	9000	2	2	2	2	1.24	D0KZ88_HALNC Carboxysome peptide A OS=Halothiobacillus neapolitanus (strain ATCC 23641 / c2) GN=Hneap_0918 PE=4 SV=1
85	1	UniEcoliK12	P0ADZ4	66	10263	2	2	2	2	1.04	30S ribosomal protein S15 OS=Escherichia coli (strain K12) GN=rpsO PE=1 SV=2
86	1	UniEcoliK12	P0A917	65	18648	2	2	2	2	0.49	Outer membrane protein X OS=Escherichia coli (strain K12) GN=ompX PE=1 SV=1
87	1	UniEcoliK12	P08622	61	41645	2	2	2	2	0.2	Chaperone protein DnaJ OS=Escherichia coli (strain K12) GN=dnaJ PE=1 SV=3
88	1	UniEcoliK12	P0A927	60	33568	1	1	1	1	0.12	Nucleoside-specific channel-forming protein tsx OS=Escherichia coli (strain K12) GN=tsx PE=1 SV=1
89	1	UniEcoliK12	P09169	58	35540	1	1	1	1	0.11	Protease 7 OS=Escherichia coli (strain K12) GN=ompT PE=1 SV=1
90	1	UniEcoliK12	P0ADA5	56	20994	1	1	1	1	0.2	Uncharacterized lipoprotein yajG OS=Escherichia coli (strain K12) GN=yajG PE=4 SV=1
91	1	UniEcoliK12	P0A8R0	56	17464	2	2	2	2	0.53	Regulator of ribonuclease activity A OS=Escherichia coli (strain K12) GN=rraA PE=1 SV=1
92	1	UniEcoliK12	P39356	54	36317	2	2	2	2	0.23	Uncharacterized transcriptional regulator YjhU OS=Escherichia coli (strain K12) GN=yjhU PE=3 SV=2
93	1	Halothiobacillus_neapolitanus	D0KVL4	54	5987	1	1	1	1	0.8	D0KVL4_HALNC 50S ribosomal protein L33 OS=Halothiobacillus neapolitanus (strain ATCC 23641 / c2) GN=rpmG PE=3 SV=1
94	1	UniEcoliK12	P0AC02	53	27869	3	3	3	3	0.5	Outer membrane protein assembly factor BamD OS=Escherichia coli (strain K12) GN=bamD PE=1 SV=1
95	1	UniEcoliK12	P76506	52	28081	1	1	1	1	0.14	Probable phospholipid-binding lipoprotein mlaA OS=Escherichia coli (strain K12) GN=mlaA PE=1 SV=1
96	1	UniEcoliK12	P0CE47	52	43427	1	1	1	1	0.09	Elongation factor Tu 1 OS=Escherichia coli (strain K12) GN=tufA PE=1 SV=1
97	1	UniEcoliK12	P0A948	51	22787	2	2	2	2	0.39	Ribosomal-protein-alanine acetyltransferase OS=Escherichia coli (strain K12) GN=rimJ PE=3 SV=1
98	1	UniEcoliK12	P0A9K9	51	21182	1	1	1	1	0.19	FKBP-type peptidyl-prolyl cis-trans isomerase slyD OS=Escherichia coli (strain K12) GN=slyD PE=1 SV=1
99	1	Halothiobacillus_neapolitanus	D0L0S6	49	95843	1	1	1	1	0.04	D0L0S6_HALNC Translation initiation factor IF-2 OS=Halothiobacillus neapolitanus (strain ATCC 23641 / c2) GN=infB PE=3 SV=1
100	1	UniEcoliK12	P76170	48	13072	1	1	1	1	0.32	UPF0482 protein ynfB OS=Escherichia coli (strain K12) GN=ynfB PE=1 SV=1
101	1	UniEcoliK12	P0AG51	45	6538	1	1	1	1	0.72	50S ribosomal protein L30 OS=Escherichia coli (strain K12) GN=rpmD PE=1 SV=2
102	1	UniEcoliK12	P69913	45	6852	1	1	1	1	0.68	Carbon storage regulator OS=Escherichia coli (strain K12) GN=csrA PE=1 SV=1
103	1	UniEcoliK12	P0C8J8	44	47535	1	1	1	1	0.08	D-tagatose-1,6-bisphosphate aldolase subunit gatZ OS=Escherichia coli (strain K12) GN=gatZ PE=1 SV=1
104	1	UniEcoliK12	P0A9E0	42	33648	1	1	1	1	0.12	Arabinose operon regulatory protein OS=Escherichia coli (strain K12) GN=araC PE=1 SV=1
105	1	UniEcoliK12	P0AG86	40	17494	1	1	1	1	0.24	Protein-export protein SecB OS=Escherichia coli (strain K12) GN=secB PE=1 SV=1
106	1	UniEcoliK12	P23830	40	52997	1	1	1	1	0.07	CDP-diacylglycerol--serine O-phosphatidyltransferase OS=Escherichia coli (strain K12) GN=pssA PE=1 SV=2
107	1	UniEcoliK12	P0A776	38	20896	1	1	1	1	0.2	RNA pyrophosphohydrolase OS=Escherichia coli (strain K12) GN=rppH PE=1 SV=1
108	1	UniEcoliK12	P43329	38	149448	2	2	2	2	0.05	ATP-dependent RNA helicase hrpA OS=Escherichia coli (strain K12) GN=hrpA PE=3 SV=3
109	1	UniEcoliK12	P06129	38	68422	2	2	2	2	0.12	Vitamin B12 transporter BtuB OS=Escherichia coli (strain K12) GN=btuB PE=1 SV=2
110	1	UniEcoliK12	P0AGJ5	37	37989	3	3	3	3	0.35	Uncharacterized tRNA/rRNA methyltransferase YfiF OS=Escherichia coli (strain K12) GN=yfiF PE=3 SV=1
111	1	UniEcoliK12	P0A832	36	18372	1	1	1	1	0.22	SsrA-binding protein OS=Escherichia coli (strain K12) GN=smpB PE=1 SV=2
112	1	UniEcoliK12	P0A7B1	36	80495	1	1	1	1	0.05	Polyphosphate kinase OS=Escherichia coli (strain K12) GN=ppk PE=1 SV=2
113	1	UniEcoliK12	P0A717	34	34425	1	1	1	1	0.12	Ribose-phosphate pyrophosphokinase OS=Escherichia coli (strain K12) GN=prs PE=1 SV=2
114	1	UniEcoliK12	P0ADB1	32	12184	1	1	1	1	0.35	Osmotically-inducible lipoprotein E OS=Escherichia coli (strain K12) GN=osmE PE=2 SV=1
115	1	UniEcoliK12	P76342	29	37402	1	1	1	1	0.11	Sulfoxide reductase catalytic subunit YedY OS=Escherichia coli (strain K12) GN=yedY PE=1 SV=1
116	1	UniEcoliK12	P0A9K3	29	39129	1	1	1	1	0.1	PhoH-like protein OS=Escherichia coli (strain K12) GN=ybeZ PE=1 SV=2
117	1	UniEcoliK12	P31063	27	15145	1	1	1	1	0.28	Uncharacterized lipoprotein yedD OS=Escherichia coli (strain K12) GN=yedD PE=4 SV=1
118	1	UniEcoliK12	P0A7P5	27	5377	1	1	1	1	0.92	50S ribosomal protein L34 OS=Escherichia coli (strain K12) GN=rpmH PE=1 SV=1
119	1	UniEcoliK12	P0A6X3	24	11160	1	1	1	1	0.39	Protein hfq OS=Escherichia coli (strain K12) GN=hfq PE=1 SV=2
120	1	UniEcoliK12	P0A6A8	23	8634	1	1	1	1	0.52	Acyl carrier protein OS=Escherichia coli (strain K12) GN=acpP PE=1 SV=2
121	1	UniEcoliK12	P0A9J0	22	55672	1	1	1	1	0.07	Ribonuclease G OS=Escherichia coli (strain K12) GN=rng PE=1 SV=2
122	1	UniEcoliK12	P10384	22	48512	1	1	1	1	0.08	Long-chain fatty acid transport protein OS=Escherichia coli (strain K12) GN=fadL PE=1 SV=5
123	1	UniEcoliK12	P77754	22	18187	1	1	1	1	0.23	Spheroplast protein Y OS=Escherichia coli (strain K12) GN=spy PE=1 SV=1
124	1	UniEcoliK12	P39406	21	37829	1	1	1	1	0.11	Ribosomal RNA small subunit methyltransferase C OS=Escherichia coli (strain K12) GN=rsmC PE=1 SV=3
125	1	UniEcoliK12	P0A903	20	36877	1	1	1	1	0.11	Outer membrane protein assembly factor BamC OS=Escherichia coli (strain K12) GN=bamC PE=1 SV=1
126	1	UniEcoliK12	P0A7M6	18	7269	1	1	1	1	0.64	50S ribosomal protein L29 OS=Escherichia coli (strain K12) GN=rpmC PE=1 SV=1
127	1	UniEcoliK12	P0ACP5	17	36570	1	1	1	1	0.11	HTH-type transcriptional regulator GntR OS=Escherichia coli (strain K12) GN=gntR PE=1 SV=1
128	1	UniEcoliK12	P0AB06	16	20342	1	1	1	1	0.2	Uncharacterized protein ycbK OS=Escherichia coli (strain K12) GN=ycbK PE=4 SV=1
129	1	UniEcoliK12	P0A9W3	16	62518	1	1	1	1	0.06	Uncharacterized ABC transporter ATP-binding protein YjjK OS=Escherichia coli (strain K12) GN=yjjK PE=1 SV=2
130	1	UniEcoliK12	P76043	14	38648	1	1	1	1	0.1	Uncharacterized zinc-type alcohol dehydrogenase-like protein YcjQ OS=Escherichia coli (strain K12) GN=ycjQ PE=3 SV=1
131	1	Halothiobacillus_neapolitanus	D0KVL9	14	95471	1	1	1	1	0.04	D0KVL9_HALNC Chaperone protein ClpB OS=Halothiobacillus neapolitanus (strain ATCC 23641 / c2) GN=clpB PE=3 SV=1
