# Supplementary material for: Reprogramming bacterial protein organelles as a nanoreactor for hydrogen production
Source: Nat Commun. 2020 Oct 28;11:5448. doi: 10.1038/s41467-020-19280-0 (PMC7595155; doi:10.1038/s41467-020-19280-0)
Supplement: Supplementary file 3 — Source data [file 41467_2020_19280_MOESM3_ESM.zip › Source Data_R2/supplementary Table 1/shell with CA.xlsx]

## Sheet: DS_050319_T6_1h_proteingroups
Accession	Description	Score	Coverage	# Proteins	# Unique Peptides	# Peptides	# PSMs	# AAs	MW [kDa]	calc. pI
D0KZ90	Carboxysome shell protein CsoS2 OS=Halothiobacillus neapolitanus (strain ATCC 23641 / c2) GN=Hneap_0920 PE=4 SV=1 - [D0KZ90_HALNC]	10155.2	0.6721	1	42	43	326	863	91.3	8.79
P45689	Major carboxysome shell protein 1A OS=Halothiobacillus neapolitanus (strain ATCC 23641 / c2) GN=csoS1A PE=1 SV=2 - [CSOA_HALNC]	2959.46	0.7857	1	2	7	76	98	10	5.86
P45688	Major carboxysome shell protein 1C OS=Halothiobacillus neapolitanus (strain ATCC 23641 / c2) GN=csoS1C PE=1 SV=1 - [CSOC_HALNC]	2739.59	0.7755	1	1	6	73	98	9.9	5.86
P45690	Major carboxysome shell protein 1B OS=Halothiobacillus neapolitanus (strain ATCC 23641 / c2) GN=csoS1B PE=3 SV=3 - [CSOB_HALNC]	2092.56	0.5909	1	2	5	49	110	11.3	4.96
D0KZ89	Carboxysome shell carbonic anhydrase OS=Halothiobacillus neapolitanus (strain ATCC 23641 / c2) GN=Hneap_0919 PE=4 SV=1 - [D0KZ89_HALNC]	648	0.3599	1	15	15	19	514	57.3	6.64
D0KZ73	Microcompartments protein OS=Halothiobacillus neapolitanus (strain ATCC 23641 / c2) GN=Hneap_0903 PE=4 SV=1 - [D0KZ73_HALNC] CsoS1D	538.33	0.4836	1	10	10	13	213	23.4	6.11
D0KXG2	50S ribosomal protein L1 OS=Halothiobacillus neapolitanus (strain ATCC 23641 / c2) GN=rplA PE=3 SV=1 - [D0KXG2_HALNC]	165.37	0.0823	1	2	2	4	231	24	9.7
D0KXN6	30S ribosomal protein S4 OS=Halothiobacillus neapolitanus (strain ATCC 23641 / c2) GN=rpsD PE=3 SV=1 - [D0KXN6_HALNC]	165.23	0.1546	1	5	5	6	207	23.3	9.66
D0KXG6	DNA-directed RNA polymerase subunit beta' OS=Halothiobacillus neapolitanus (strain ATCC 23641 / c2) GN=rpoC PE=3 SV=1 - [D0KXG6_HALNC]	156.62	0.02	1	3	3	3	1401	154.9	6.8
D0KX31	Transcription termination factor Rho OS=Halothiobacillus neapolitanus (strain ATCC 23641 / c2) GN=rho PE=3 SV=1 - [D0KX31_HALNC]	117.64	0.0859	1	4	4	4	419	46.6	7.3
D0KXJ4	30S ribosomal protein S11 OS=Halothiobacillus neapolitanus (strain ATCC 23641 / c2) GN=rpsK PE=3 SV=1 - [D0KXJ4_HALNC]	103.64	0.093	1	1	1	2	129	13.6	11.02
D0KZ87	Carboxysome peptide B OS=Halothiobacillus neapolitanus (strain ATCC 23641 / c2) GN=Hneap_0917 PE=4 SV=1 - [D0KZ87_HALNC] CsoS4B	86.13	0.3951	1	2	2	2	81	8.8	5.34
D0L0J4	30S ribosomal protein S6 OS=Halothiobacillus neapolitanus (strain ATCC 23641 / c2) GN=rpsF PE=3 SV=1 - [D0L0J4_HALNC]	75.24	0.1127	1	3	3	3	142	16.8	4.89
D0L230	30S ribosomal protein S21 OS=Halothiobacillus neapolitanus (strain ATCC 23641 / c2) GN=rpsU PE=3 SV=1 - [D0L230_HALNC]	72.24	0.1408	1	1	1	2	71	8.6	11.12
D0KZ88	Carboxysome peptide A OS=Halothiobacillus neapolitanus (strain ATCC 23641 / c2) GN=Hneap_0918 PE=4 SV=1 - [D0KZ88_HALNC] CsoS4A	69.91	0.3735	1	2	2	2	83	8.9	5.97
D0KXJ3	30S ribosomal protein S13 OS=Halothiobacillus neapolitanus (strain ATCC 23641 / c2) GN=rpsM PE=3 SV=1 - [D0KXJ3_HALNC]	69.88	0.0678	1	1	1	2	118	13.3	11.55
D0KXH8	30S ribosomal protein S3 OS=Halothiobacillus neapolitanus (strain ATCC 23641 / c2) GN=rpsC PE=3 SV=1 - [D0KXH8_HALNC]	68.29	0.0357	1	1	1	1	224	24.9	10.32
D0KXI9	30S ribosomal protein S5 OS=Halothiobacillus neapolitanus (strain ATCC 23641 / c2) GN=rpsE PE=3 SV=1 - [D0KXI9_HALNC]	61.95	0.0877	1	2	2	2	171	18	10.18
D0KXG7	30S ribosomal protein S12 OS=Halothiobacillus neapolitanus (strain ATCC 23641 / c2) GN=rpsL PE=3 SV=1 - [D0KXG7_HALNC]	58.44	0.064	1	1	1	1	125	13.9	11.3
D0L0H3	ATP-dependent RNA helicase RhlE OS=Halothiobacillus neapolitanus (strain ATCC 23641 / c2) GN=rhlE PE=3 SV=1 - [D0L0H3_HALNC]	58.19	0.0213	1	1	1	1	469	51	10.1
D0KXI7	50S ribosomal protein L6 OS=Halothiobacillus neapolitanus (strain ATCC 23641 / c2) GN=rplF PE=3 SV=1 - [D0KXI7_HALNC]	55.86	0.0514	1	1	1	1	175	19	9.91
D0KVL4	50S ribosomal protein L33 OS=Halothiobacillus neapolitanus (strain ATCC 23641 / c2) GN=rpmG PE=3 SV=1 - [D0KVL4_HALNC]	54.12	0.2941	1	1	1	1	51	6	10.14
D0L226	ATP-dependent RNA helicase DeaD OS=Halothiobacillus neapolitanus (strain ATCC 23641 / c2) GN=deaD PE=3 SV=1 - [D0L226_HALNC]	50.95	0.0185	1	1	1	1	594	65.4	7.81
D0L0S6	Translation initiation factor IF-2 OS=Halothiobacillus neapolitanus (strain ATCC 23641 / c2) GN=infB PE=3 SV=1 - [D0L0S6_HALNC]	48.67	0.0089	1	1	1	1	897	95.7	5.6
D0KXH5	50S ribosomal protein L2 OS=Halothiobacillus neapolitanus (strain ATCC 23641 / c2) GN=rplB PE=3 SV=1 - [D0KXH5_HALNC]	45.78	0.0255	1	1	1	1	274	29.8	11.03
D0KXI4	50S ribosomal protein L5 OS=Halothiobacillus neapolitanus (strain ATCC 23641 / c2) GN=rplE PE=3 SV=1 - [D0KXI4_HALNC]	45.67	0.067	1	1	1	1	179	20.2	9.31
D0KXH2	50S ribosomal protein L3 OS=Halothiobacillus neapolitanus (strain ATCC 23641 / c2) GN=rplC PE=3 SV=1 - [D0KXH2_HALNC]	45.43	0.0701	1	2	2	2	214	22.6	10.13
D0KXH6	30S ribosomal protein S19 OS=Halothiobacillus neapolitanus (strain ATCC 23641 / c2) GN=rpsS PE=3 SV=1 - [D0KXH6_HALNC]	43.97	0.0879	1	1	1	1	91	10.3	11.02
D0KXI2	50S ribosomal protein L14 OS=Halothiobacillus neapolitanus (strain ATCC 23641 / c2) GN=rplN PE=3 SV=1 - [D0KXI2_HALNC]	40.04	0.0574	1	1	1	1	122	13.2	10.32
D0L0D1	Translation initiation factor IF-3 OS=Halothiobacillus neapolitanus (strain ATCC 23641 / c2) GN=infC PE=3 SV=1 - [D0L0D1_HALNC]	34.82	0.0368	1	1	1	1	190	21.8	8.87
D0KXI1	30S ribosomal protein S17 OS=Halothiobacillus neapolitanus (strain ATCC 23641 / c2) GN=rpsQ PE=3 SV=1 - [D0KXI1_HALNC]	24.22	0.2135	1	1	1	1	89	10.2	10.26
D0KXP8	Aspartokinase OS=Halothiobacillus neapolitanus (strain ATCC 23641 / c2) GN=Hneap_0358 PE=3 SV=1 - [D0KXP8_HALNC]	21.43	0.022	1	1	1	1	410	43.7	5.14
