# Supplementary material for: Reprogramming bacterial protein organelles as a nanoreactor for hydrogen production
Source: Nat Commun. 2020 Oct 28;11:5448. doi: 10.1038/s41467-020-19280-0 (PMC7595155; doi:10.1038/s41467-020-19280-0)
Supplement: Supplementary file 3 — Source data [file 41467_2020_19280_MOESM3_ESM.zip › Source Data_R2/Figure 1/Fig. 1e EM size.xlsx]

## Sheet: Sheet1
cso-1	cso-2
113.563	89.656
76.916	113.079
65.684	83.191
90.102	99.421
100.71	84.737
125.93	99.745
89.452	73.88
81.593	114.63
88.052	102.864
75.778	126.506
104.002	77.47
63.85	97.876
92.106	82.783
79.115	139.132
101.742	79.707
77.642	81.715
90.224	146.18
87.563	97.215
103.967	73.825
73.777	77.001
78.613	74.043
106.155	107.307
79.67	69.933
75.632	111.319
82.917	80.321
77.868	90.373
90.807	135.301
115.2	67.505
76.629	89.44
69.255	105.968
72.741	81.13
84.338	118.095
66.747	92.105
94.895	77.533
96.97	75.092
114.941	81.715
83.394	89.439
81.593	90.917
80.821	96.832
70.405	91.015
75.423	81.891
92.472	98.323
135.355	139.641
78.507	132.3
88.322	89.916
62.583	75.622
89.047	111.452
83.706	95.926
65.467	113.728
91.821	95.766
91.775	72.367
100.724	132.276
68.623	76.324
95.533	80.618
82.176	137.365
63.987	92.809
83.218	111.075
87.916	134.794
97.719	71.162
93.04	87.567
77.397	102.255
66.232	74.491
64.347	68.806
91.405	70.511
107.147	108.065
89.701	71.648
58.693	104.507
67.55	71.919
67.276	88.091
62.039	82.442
105.486	99.369
69.165	82.794
67.975	136.657
71.242	97.356
87.139	84.724
94.225	124.465
69.517	85.518
83.819	81.797
92.629	83.119
66.639	77.451
77.627	89.967
70.129	113.583
97.646	95.406
90.756	79.286
131.292	87.834
95.433	115.774
85.165	107.199
82.393	108.837
91.657	96.722
68.841	75.801
88.725	83.858
79.555	78.242
106.333	90.736
81.041	113.833
67.062	117.333
78.71	95.67
76.296	94.239
78.424	95.67
97.513	112.507
105.236	75.947
86.433	109.431
77.241	110.523
106.197	144.57
95.787	69.356
138.413	78.585
100.39	88.425
90.185	130.07
102.982	104.572
88.753	144.613
70.77	76.009
62.274	104.042
69.424	149.376
97.116	155.238
76.455	84.356
80.966	90.247
96.066	120.007
76.415	73.387
68.888	119.298
75.712	132.138
77.551	105.186
98.267	111.202
107.141	87.055
80.865	65.805
80.11	73.204
73.43	101.497
83.439	95.393
107.413	129.483
68.226	119.597
109.91	126.723
93.415	105.186
106.222	84.705
94.27	82.343
86.424	105.728
135.577	97.879
79.938	132.321
70.596	87.351
63.197	87.668
95.321	85.283
83.059	79.383
96.747	114.369
90.866	89.412
80.905	83.708
87.911	71.239
72.408	86.931
92.579	69.036
81.235	126.066
67.762	101.083
74.155	71.013
76.296	89.781
70.596	89.036
