# Supplementary material for: Reprogramming bacterial protein organelles as a nanoreactor for hydrogen production
Source: Nat Commun. 2020 Oct 28;11:5448. doi: 10.1038/s41467-020-19280-0 (PMC7595155; doi:10.1038/s41467-020-19280-0)
Supplement: Supplementary file 3 — Source data [file 41467_2020_19280_MOESM3_ESM.zip › Source Data_R2/supplementary Fig. 5/supplementary Fig. 5b fluorescence SD.xlsx]

## Sheet: Sheet1
R1R2R3C	R1R2R3C	R2R3C	R3C	C	R1R2R3
9.293	46.674	35.387	18.839	12.933	28.205
8.147	37.947	34.828	17.174	11.768	36.232
7.866	29.973	22.786	13.743	8.392	28.527
5.424	33.988	27.596	15.636	8.395	21.329
7.706	66.377	38.089	23.18	10.158	49.572
8.792	50.459	20.892	16.78	13.355	34.684
4.936	39.596	21.952	12.558	10.72	38.876
7.69	35.248	33.519	18.875	8.727	32.706
5.112	42.274	20.22	14.096	12.92	24.913
8.932	44.74	38.805	17.031	11.168	17.548
5.344	43.767	29.134	15.566	8.77	51.971
5.978	72.29	27.982	20.248	11.017	47.13
5.862	69.471	42.311	28.405	9.551	49.949
8.418	44.205	21.393	23.239	5.818	40.184
4.493	38.274	29.078	17.696	6.258	36.183
8.352	54.338	22.327	13.793	12.333	33.337
8.723	46.666	28.928	27.452	11.796	35.569
5.017	68.876	29.16	9.888	8.42	55.806
6.579	31.842	10.428	20.66	6.686	40.984
4.758	39.616	46.821	11.344	7.504	28.663
4.173	27.961	31.186	18.839	8.053	28.425
4.301	34.705	24.618	32.685	12.914	42.417
3.347	31.046	27.926	16.255	11.562	21.749
4.183	38.335	33.273	18.084	6.957	17.084
11.956	46.17	19.082	14.587	16.93	33.872
12.203	50.324	27.422	15.919	10.051	25.276
7.92	27.267	39.993	13.525	15.68	28.897
8.889	34.284	24.254	20.023	9.144	47.057
5.274	33.65	27.103	14.471	7.649	36.25
7.321	38.606	22.792	18.311	10.47	26.813
11.285	26.171	33.252	17.379	9.592	38.635
8.621	31.293	28.275	6.193	5.413	53.991
7.386	29.742	30.763	18.204	11.982	29.983
10.962	32.423	29.589	22.325	10.404	24.237
4.757	24.33	31.072	24.269	15.928	19.254
9.315	43.791	33.215	11.36	10.127	33.477
6.138	32.497	32.439	29.711	10.509	30.219
3.126	38.167	43.759	15.607	11.624	38.979
4.889	47.776	27.393	20.664	10.316	31.63
3.522	29.689	31.687	28.337	12.351	33.237
9.592	36.644	42.058	36.153	9.516	20.296
11.956	30.096	25.525	15.325	5.601	21.149
3.792	38.718	34.844	25.723	6.369	22.372
2.58	22.805	30.175	12.36	9.327	43.022
4.512	42.558	34.648	8.471	9.584	35.326
4.879	39.534	44.619	32.133	9.548	52.956
4.288	40.589	34.363	15.033	9.865	29.852
2.085	32.638	37.033	14.031	12.89	20.658
4.181	33.667	19.267	15.749	11.764	45.8
3.423	52.291	33.357	15.79	10.239	27.195
11.09	49.011	30.25	28.621	8.739	35.89
5.288	51.332	29	18.632	10.953	24.694
4.39	48.777	13.677	10.316	13.081	40.543
4.225	49.347	23.522	18.785	14.068	27.055
10.94	43.072	28.306	12.415	11.181	18.181
17.783	45.28	27.596	33.418	9.811	47.32
3.242	67.763	51.636	10.972	9.045	18.561
3.877	36.388	34.738	10.221	6.817	25.639
7.49	61.245	37.57	35.741	8.205	33.159
5.678	48.051	23.78	16.65	9.171	21.965
4.015	50.562	38.836	18.839	7.238	29.885
