# Supplementary material for: Reprogramming bacterial protein organelles as a nanoreactor for hydrogen production
Source: Nat Commun. 2020 Oct 28;11:5448. doi: 10.1038/s41467-020-19280-0 (PMC7595155; doi:10.1038/s41467-020-19280-0)
Supplement: Supplementary file 3 — Source data [file 41467_2020_19280_MOESM3_ESM.zip › Source Data_R2/supplementary Fig. 4/microplate reader.xlsx]

## Sheet: Sheet2
Application: Tecan i-control				Tecan i-control , 2.0.10.0
Device: infinite 200Pro				Serial number: 1807002491				Serial number of connected stacker:
Firmware: V_4.28_04/17_Infinite (Apr 13 2017/17.52.18)				MAI, V_4.28_04/17_Infinite (Apr 13 2017/17.52.18)
Date:	2019-11-07
Time:	10:50:24
System				DESKTOP-AL7HREA
User				DESKTOP-AL7HREA\Paul Loughnane
Plate				Costar 96 Flat Bottom Transparent Polystyrene Cat. No.: 3361/3590/9018/3591/9017/3641/3628/3370/2507/2509/2503/9017/9018/3641/3598/3599/3585/3595/3300/3474 [COS96ft.pdfx]
Plate-ID (Stacker)
Label: gfp
Mode				Fluorescence Top Reading
Excitation Wavelength				485	nm
Emission Wavelength				540	nm
Excitation Bandwidth				20	nm
Emission Bandwidth				25	nm
Gain				37	Optimal (100%)
Number of Flashes				25
Integration Time				20	µs
Lag Time				0	µs
Settle Time				0	ms
Mirror (Automatic)				Dichroic 510 (e.g. fluorescein)
Part of Plate				A1-H6
Start Time:	11/07/2019 10:50:40
	Temperature: 21.1 °C
<>	1	2	3	4	5	6
A	31152	2543	958	2340	2031	1584
B	19789	5852	6022	3152	2767	1824
C	20932	5968	5980	3385	2994	2701
D	28	28	28	27	28	27
E	28	29	28	28	27	27
F	38293	1621	587	1415	1391	1095					Buffer	0.1	0.2	0.3	0.4	0.5
G	17286	5585	6223	3884	3664	2640				EGFP-C ter	38293	1621	587	1415	1391	1095	44402
H	20309	4654	5797	3761	3259	2643				EGFP-C ter-(S2-S1D)	17286	5585	6223	3884	3664	2640	39282
										EGFP-Cter-CAko	20309	4654	5797	3761	3259	2643	40423
												3964	5636	2469	2273	1545	15887	0.404435
End Time:	11/07/2019 10:51:20
