# Supplementary material for: Reprogramming bacterial protein organelles as a nanoreactor for hydrogen production
Source: Nat Commun. 2020 Oct 28;11:5448. doi: 10.1038/s41467-020-19280-0 (PMC7595155; doi:10.1038/s41467-020-19280-0)
Supplement: Supplementary file 3 — Source data [file 41467_2020_19280_MOESM3_ESM.zip › Source Data_R2/Figure 4/Fig 4a.csv]

MV(mM)	Free hydA	Free hydA	Free hydA	Shell-HydA	Shell-HydA	Shell-HydA
0	0	0	0	0	0	0
3.125	65.9340659	50	86.22	249.190408	275.476996	316.7
6.25	72.5274725	52.0833333	120.12	291.216095	371.409215	477.18
12.5	76.9230769	72.9166667	103.52	386.213905	454.917809	543.04
25	98.9010989	79.1666667	118.16	464.655798	518.465432	547.76
50	103.296703	79.1666667	142.59	547.09473	613.280045	553.67
100	114.285714	85.4166667	144.92	559.471925	623.780348	543.6
200	92.3076923	75	142.14	571.281358	649.420319	526.04
