# Supplementary material for: Reprogramming bacterial protein organelles as a nanoreactor for hydrogen production
Source: Nat Commun. 2020 Oct 28;11:5448. doi: 10.1038/s41467-020-19280-0 (PMC7595155; doi:10.1038/s41467-020-19280-0)
Supplement: Supplementary file 3 — Source data [file 41467_2020_19280_MOESM3_ESM.zip › Source Data_R2/Figure 4/Fig 4b.csv]

time(min)	Free HydA	Free HydA	Free HydA	mean	SD	time(min)	Shell-HydA	Shell-HydA	Shell-HydA	mean	SD
0	0	0	0	0	0	0	0	0	0	0	0
20	1758.24176	1666.66667	2149.64	1858.18281	256.5286913	20	8137.65	5708.62	8880.14	7575.47	1594.042651
40	2637.36264	2083.33333	3365.95	2695.548657	643.284999	40	10710.26	12507.53	13320.78	12179.52333	587.5699554
60	2637.36264	2916.66667	4892.98	3482.336437	1229.609341	60	17549.85	16075.64	18983.87	17536.45333	1454.120143
80	3736.26374	2916.66667	7638.08	4763.670137	2522.817648	80	21759.4	20650.73	25805.17	22738.43333	2592.670139
100	3956.04396	3541.66667	8169.72	5222.476877	2560.782821	100	26201.7	23942.98	28356.41	26167.03	2206.737696
