# Supplementary material for: Reprogramming bacterial protein organelles as a nanoreactor for hydrogen production
Source: Nat Commun. 2020 Oct 28;11:5448. doi: 10.1038/s41467-020-19280-0 (PMC7595155; doi:10.1038/s41467-020-19280-0)
Supplement: Supplementary file 3 — Source data [file 41467_2020_19280_MOESM3_ESM.zip › Source Data_R2/Figure 3/Fig 3e.xlsx]

## Sheet: In vivo H2 test data
				Sample	Area	H2 umol	H2 (nmol/L/h)	Mean H2 (nmol/L/h)	SD
			anaerobic	hydA-1	2459.3	1.64364	3423.91	3729.22	372				anaerobic		aerobic
				hydA-2	2976.2	1.9891	4143.55				HydA	0.9	3423.91		189.065
				hydA-3	2600.3	1.73787	3620.21					1	4143.55		238.489
				Shell-hydA-1	3248	2.17076	4521.96	4464.69	165.485			1.1	3620.21		225.262
				Shell-hydA-2	3299.7	2.20531	4593.93				Shell-HydA	1.9	4521.96		800.252
mL Liquid	30			Shell-hydA-3	3072.9	2.05373	4278.18					2	4593.93		787.165
vol of flask	50		aerobic	hydA-1	135.8	0.09076	189.065	217.605	25.5863			2.1	4278.18		1061.43
				hydA-2	171.3	0.114486	238.489						Mean	SD	Mean	SD
				hydA-3	161.8	0.108137	225.262					HydA	3729.22	372	217.605	25.5863
				Shell-hydA-1	574.8	0.38416	800.252	882.951	154.71			Shell-HydA	4464.69	165.485	882.951	154.71
				Shell-hydA-2	565.4	0.377877	787.165
				Shell-hydA-3	762.4	0.509539	1061.43
						HER umol	grey scale	%	H2/protein	average	SD
				anaerobic	hydA-1	1.64364	18.002	0.360429	4.56023	4.91408	0.329602
					hydA-2	1.9891	19.06	0.381612	5.21237
					hydA-3	1.73787	17.466	0.349698	4.96965
					hydA-CAko-1	2.17076	11.5	0.230249	9.42787	8.10616	1.20313
					hydA-CAko-2	2.20531	15.569	0.311717	7.07472
					hydA-CAko-3	2.05373	13.124	0.262764	7.81588
				aerobic	hydA-1	0.09076	49.946	1	0.09076	0.119314	0.0303974
					hydA-2	0.114486	37.801	0.756837	0.151269
					hydA-3	0.108137	46.595	0.932908	0.115914
					hydA-CAko-1	0.38416	48.027	0.961579	0.399509	0.485615	0.100512
					hydA-CAko-2	0.377877	40.916	0.819205	0.461273
					hydA-CAko-3	0.509539	42.696	0.854843	0.596062
