# Supplementary material for: Reprogramming bacterial protein organelles as a nanoreactor for hydrogen production
Source: Nat Commun. 2020 Oct 28;11:5448. doi: 10.1038/s41467-020-19280-0 (PMC7595155; doi:10.1038/s41467-020-19280-0)
Supplement: Supplementary file 3 — Source data [file 41467_2020_19280_MOESM3_ESM.zip › Source Data_R2/supplementary Table 2/DS_050319_T8_KO_1h_proteingroups.xlsx]

## Sheet: DS_050319_T8_KO_1h_proteingroup
Accession	Description	Score	Coverage	# Proteins	# Unique Peptides	# Peptides	# PSMs	# AAs	MW [kDa]	calc. pI
D0KZ90	Carboxysome shell protein CsoS2 OS=Halothiobacillus neapolitanus (strain ATCC 23641 / c2) GN=Hneap_0920 PE=4 SV=1 - [D0KZ90_HALNC]	10173	0.6964	1	43	44	324	863	91.3	8.79
P45689	Major carboxysome shell protein 1A OS=Halothiobacillus neapolitanus (strain ATCC 23641 / c2) GN=csoS1A PE=1 SV=2 - [CSOA_HALNC]	3822.3	0.7857	1	2	7	113	98	10	5.86
P45688	Major carboxysome shell protein 1C OS=Halothiobacillus neapolitanus (strain ATCC 23641 / c2) GN=csoS1C PE=1 SV=1 - [CSOC_HALNC]	3763.76	0.7755	1	1	6	107	98	9.9	5.86
P45690	Major carboxysome shell protein 1B OS=Halothiobacillus neapolitanus (strain ATCC 23641 / c2) GN=csoS1B PE=3 SV=3 - [CSOB_HALNC]	2580.58	0.8455	1	4	7	65	110	11.3	4.96
D0KZ73	Microcompartments protein OS=Halothiobacillus neapolitanus (strain ATCC 23641 / c2) GN=Hneap_0903 PE=4 SV=1 - [D0KZ73_HALNC] CsoS1D	642.85	0.4883	1	11	11	14	213	23.4	6.11
D0KX31	Transcription termination factor Rho OS=Halothiobacillus neapolitanus (strain ATCC 23641 / c2) GN=rho PE=3 SV=1 - [D0KX31_HALNC]	173.89	0.1122	1	5	5	6	419	46.6	7.3
D0KXG2	50S ribosomal protein L1 OS=Halothiobacillus neapolitanus (strain ATCC 23641 / c2) GN=rplA PE=3 SV=1 - [D0KXG2_HALNC]	169.31	0.0823	1	2	2	4	231	24	9.7
D0KXN6	30S ribosomal protein S4 OS=Halothiobacillus neapolitanus (strain ATCC 23641 / c2) GN=rpsD PE=3 SV=1 - [D0KXN6_HALNC]	153.06	0.1546	1	5	5	6	207	23.3	9.66
D0KVL4	50S ribosomal protein L33 OS=Halothiobacillus neapolitanus (strain ATCC 23641 / c2) GN=rpmG PE=3 SV=1 - [D0KVL4_HALNC]	113.51	0.2941	1	1	1	2	51	6	10.14
D0KXG6	DNA-directed RNA polymerase subunit beta' OS=Halothiobacillus neapolitanus (strain ATCC 23641 / c2) GN=rpoC PE=3 SV=1 - [D0KXG6_HALNC]	93.95	0.02	1	3	3	3	1401	154.9	6.8
D0L0H3	ATP-dependent RNA helicase RhlE OS=Halothiobacillus neapolitanus (strain ATCC 23641 / c2) GN=rhlE PE=3 SV=1 - [D0L0H3_HALNC]	71.86	0.0213	1	1	1	1	469	51	10.1
D0KXH8	30S ribosomal protein S3 OS=Halothiobacillus neapolitanus (strain ATCC 23641 / c2) GN=rpsC PE=3 SV=1 - [D0KXH8_HALNC]	65.09	0.0357	1	1	1	1	224	24.9	10.32
D0KXJ4	30S ribosomal protein S11 OS=Halothiobacillus neapolitanus (strain ATCC 23641 / c2) GN=rpsK PE=3 SV=1 - [D0KXJ4_HALNC]	64.93	0.093	1	1	1	1	129	13.6	11.02
D0L0J4	30S ribosomal protein S6 OS=Halothiobacillus neapolitanus (strain ATCC 23641 / c2) GN=rpsF PE=3 SV=1 - [D0L0J4_HALNC]	63.17	0.1127	1	3	3	3	142	16.8	4.89
D0KXI9	30S ribosomal protein S5 OS=Halothiobacillus neapolitanus (strain ATCC 23641 / c2) GN=rpsE PE=3 SV=1 - [D0KXI9_HALNC]	61.7	0.0877	1	2	2	2	171	18	10.18
D0KXG7	30S ribosomal protein S12 OS=Halothiobacillus neapolitanus (strain ATCC 23641 / c2) GN=rpsL PE=3 SV=1 - [D0KXG7_HALNC]	58.48	0.064	1	1	1	1	125	13.9	11.3
D0L226	ATP-dependent RNA helicase DeaD OS=Halothiobacillus neapolitanus (strain ATCC 23641 / c2) GN=deaD PE=3 SV=1 - [D0L226_HALNC]	58.31	0.0185	1	1	1	1	594	65.4	7.81
D0KZ88	Carboxysome peptide A OS=Halothiobacillus neapolitanus (strain ATCC 23641 / c2) GN=Hneap_0918 PE=4 SV=1 - [D0KZ88_HALNC] CsoS4A	57.3	0.3735	1	2	2	2	83	8.9	5.97
D0L230	30S ribosomal protein S21 OS=Halothiobacillus neapolitanus (strain ATCC 23641 / c2) GN=rpsU PE=3 SV=1 - [D0L230_HALNC]	56.12	0.1408	1	1	1	2	71	8.6	11.12
D0KZ87	Carboxysome peptide B OS=Halothiobacillus neapolitanus (strain ATCC 23641 / c2) GN=Hneap_0917 PE=4 SV=1 - [D0KZ87_HALNC] CsoS4B	55.51	0.0864	1	1	1	1	81	8.8	5.34
D0L0D1	Translation initiation factor IF-3 OS=Halothiobacillus neapolitanus (strain ATCC 23641 / c2) GN=infC PE=3 SV=1 - [D0L0D1_HALNC]	52.58	0.0368	1	1	1	2	190	21.8	8.87
D0KXI4	50S ribosomal protein L5 OS=Halothiobacillus neapolitanus (strain ATCC 23641 / c2) GN=rplE PE=3 SV=1 - [D0KXI4_HALNC]	51.91	0.067	1	1	1	1	179	20.2	9.31
D0KXJ3	30S ribosomal protein S13 OS=Halothiobacillus neapolitanus (strain ATCC 23641 / c2) GN=rpsM PE=3 SV=1 - [D0KXJ3_HALNC]	51.64	0.0678	1	1	1	2	118	13.3	11.55
D0KXH6	30S ribosomal protein S19 OS=Halothiobacillus neapolitanus (strain ATCC 23641 / c2) GN=rpsS PE=3 SV=1 - [D0KXH6_HALNC]	46.23	0.0879	1	1	1	1	91	10.3	11.02
D0KXH5	50S ribosomal protein L2 OS=Halothiobacillus neapolitanus (strain ATCC 23641 / c2) GN=rplB PE=3 SV=1 - [D0KXH5_HALNC]	41.85	0.0255	1	1	1	1	274	29.8	11.03
D0KXI2	50S ribosomal protein L14 OS=Halothiobacillus neapolitanus (strain ATCC 23641 / c2) GN=rplN PE=3 SV=1 - [D0KXI2_HALNC]	37.63	0.0574	1	1	1	1	122	13.2	10.32
D0KVJ5	50S ribosomal protein L19 OS=Halothiobacillus neapolitanus (strain ATCC 23641 / c2) GN=rplS PE=3 SV=1 - [D0KVJ5_HALNC]	37.04	0.1043	1	1	1	1	115	13	10.42
D0L0S6	Translation initiation factor IF-2 OS=Halothiobacillus neapolitanus (strain ATCC 23641 / c2) GN=infB PE=3 SV=1 - [D0L0S6_HALNC]	35.69	0.0089	1	1	1	1	897	95.7	5.6
D0KXI7	50S ribosomal protein L6 OS=Halothiobacillus neapolitanus (strain ATCC 23641 / c2) GN=rplF PE=3 SV=1 - [D0KXI7_HALNC]	32.47	0.0514	1	1	1	1	175	19	9.91
D0KXH2	50S ribosomal protein L3 OS=Halothiobacillus neapolitanus (strain ATCC 23641 / c2) GN=rplC PE=3 SV=1 - [D0KXH2_HALNC]	28.23	0.0327	1	1	1	1	214	22.6	10.13
D0KXP8	Aspartokinase OS=Halothiobacillus neapolitanus (strain ATCC 23641 / c2) GN=Hneap_0358 PE=3 SV=1 - [D0KXP8_HALNC]	24.24	0.022	1	1	1	1	410	43.7	5.14
D0KW29	Outer membrane autotransporter barrel domain protein OS=Halothiobacillus neapolitanus (strain ATCC 23641 / c2) GN=Hneap_2115 PE=4 SV=1 - [D0KW29_HALNC]	20	0.0041	1	1	1	1	1694	165.1	5.1
