# Supplementary material for: Reprogramming bacterial protein organelles as a nanoreactor for hydrogen production
Source: Nat Commun. 2020 Oct 28;11:5448. doi: 10.1038/s41467-020-19280-0 (PMC7595155; doi:10.1038/s41467-020-19280-0)
Supplement: Supplementary file 3 — Source data [file 41467_2020_19280_MOESM3_ESM.zip › Source Data_R2/supplementary Table 2/shell_psms.xlsx]

## Sheet: Sheet1
Confidence Level	Search ID	Processing Node No	Sequence		Unique Sequence ID	PSM Ambiguity	Protein Descriptions	# Proteins	# Protein Groups	Protein Group Accessions	Modifications	Activation Type	DeltaScore	DeltaCn	Rank	Search Engine Rank	Decoy Peptides Matched	Exp Value	Homology Threshold	Identity High	Identity Middle	IonScore	Peptides Matched	# Missed Cleavages	Isolation Interference [%]	Ion Inject Time [ms]	Intensity	Charge	m/z [Da]	MH+ [Da]	Delta Mass [Da]	Delta Mass [PPM]	RT [min]	First Scan	Last Scan	MS Order	Ions Matched	Matched Ions	Total Ions	Spectrum File	Annotation
High	A	2	LQAFEGVVIAIR		207	Unambiguous	50S ribosomal protein L19 OS=Halothiobacillus neapolitanus (strain ATCC 23641 / c2) GN=rplS PE=3 SV=1 - [D0KVJ5_HALNC]	1	1	D0KVJ5		HCD	1	0	1	1		0.0039	13	16	13	37	2	0	4	100	225400	2	658.393	1315.78	0	4.11	29.37	8422	8422	MS2	5/108	5	108	DS_050319_T8_KO_1h.raw
High	A	2	LVSSAGTGHFYTTTK		392	Unambiguous	50S ribosomal protein L33 OS=Halothiobacillus neapolitanus (strain ATCC 23641 / c2) GN=rpmG PE=3 SV=1 - [D0KVL4_HALNC]	1	1	D0KVL4		HCD	1	0	1	1		0.00071	13	24	13	44	13	0	15	100	360700	2	785.401	1569.79	0	2.43	19.99	5044	5044	MS2	7/134	7	134	DS_050319_T8_KO_1h.raw
High	A	2	LVSSAGTGHFYTTTK	1	392	Unambiguous	50S ribosomal protein L33 OS=Halothiobacillus neapolitanus (strain ATCC 23641 / c2) GN=rpmG PE=3 SV=1 - [D0KVL4_HALNC]	1	1	D0KVL4		HCD	1	0	1	1		1.2e-07	13	24	13	82	13	0	12	84	3377000	3	523.937	1569.8	0	2.81	20.01	5052	5052	MS2	10/134	10	134	DS_050319_T8_KO_1h.raw
Middle	A	2	VVSELAR		6	Unambiguous	Outer membrane autotransporter barrel domain protein OS=Halothiobacillus neapolitanus (strain ATCC 23641 / c2) GN=Hneap_2115 PE=4 SV=1 - [D0KW29_HALNC]	1	1	D0KW29		HCD	1	0	1	1	13	0.2	13	24	13	20	13	0	7	18	5427000	2	387.23	773.453	0	2.32	18.57	4522	4522	MS2	4/50	4	50	DS_050319_T8_KO_1h.raw
High	A	2	GLIVAPPK		11	Unambiguous	Transcription termination factor Rho OS=Halothiobacillus neapolitanus (strain ATCC 23641 / c2) GN=rho PE=3 SV=1 - [D0KX31_HALNC]	1	1	D0KX31		HCD	1	0	1	1	1	0.0041	13	13	13	37	1	0	48	61	2972000	2	397.762	794.516	0	2.96	21.76	5687	5687	MS2	6/58	6	58	DS_050319_T8_KO_1h.raw
High	A	2	GNGSTEDLTAR		105	Unambiguous	Transcription termination factor Rho OS=Halothiobacillus neapolitanus (strain ATCC 23641 / c2) GN=rho PE=3 SV=1 - [D0KX31_HALNC]	1	1	D0KX31		HCD	1	0	1	1		8.4e-08	13	20	13	84	5	0	7	100	218300	2	560.766	1120.52	0	1.67	16.71	3851	3851	MS2	9/108	9	108	DS_050319_T8_KO_1h.raw
High	A	2	HVQVAEMVIEK		171	Unambiguous	Transcription termination factor Rho OS=Halothiobacillus neapolitanus (strain ATCC 23641 / c2) GN=rho PE=3 SV=1 - [D0KX31_HALNC]	1	1	D0KX31		HCD	1	0	1	1		0.019	13	21	13	30	7	0	15	100	366400	2	641.847	1282.69	0	2.93	22.51	5957	5957	MS2	8/104	8	104	DS_050319_T8_KO_1h.raw
High	A	2	MDEVIYEEFK		197	Unambiguous	Transcription termination factor Rho OS=Halothiobacillus neapolitanus (strain ATCC 23641 / c2) GN=rho PE=3 SV=1 - [D0KX31_HALNC]	1	1	D0KX31		HCD	1	0	1	1		0.0058	13	18	13	35	3	0	20	100	412000	2	651.802	1302.6	0	3.59	26.47	7398	7398	MS2	6/84	6	84	DS_050319_T8_KO_1h.raw
Middle	A	2	mDEVIYEEFK	1	197	Unambiguous	Transcription termination factor Rho OS=Halothiobacillus neapolitanus (strain ATCC 23641 / c2) GN=rho PE=3 SV=1 - [D0KX31_HALNC]	1	1	D0KX31	M1(Oxidation)	HCD	1	0	1	1		0.54	13	19	13	16	4	0	58	100	180700	2	659.799	1318.59	0	2.78	25.25	6958	6958	MS2	4/84	4	84	DS_050319_T8_KO_1h.raw
High	A	2	MNLTELK		18	Unambiguous	Transcription termination factor Rho OS=Halothiobacillus neapolitanus (strain ATCC 23641 / c2) GN=rho PE=3 SV=1 - [D0KX31_HALNC]	1	1	D0KX31		HCD	1	0	1	1		0.004	13	24	13	37	13	0	6	100	1639000	2	424.732	848.457	0	2.2	22.1	5806	5806	MS2	5/60	5	60	DS_050319_T8_KO_1h.raw
High	A	2	GLMPNPK		3	Unambiguous	50S ribosomal protein L1 OS=Halothiobacillus neapolitanus (strain ATCC 23641 / c2) GN=rplA PE=3 SV=1 - [D0KXG2_HALNC]	1	1	D0KXG2		HCD	1	0	1	1		0.0069	13	13	13	35	1	0	0	100	737000	2	378.708	756.41	0	2.92	19.4	4826	4826	MS2	4/54	4	54	DS_050319_T8_KO_1h.raw
High	A	2	GLmPNPK	1	3	Unambiguous	50S ribosomal protein L1 OS=Halothiobacillus neapolitanus (strain ATCC 23641 / c2) GN=rplA PE=3 SV=1 - [D0KXG2_HALNC]	1	1	D0KXG2	M3(Oxidation)	HCD	1	0	1	1		0.0072	13	18	13	34	3	0	34	100	378400	2	386.705	772.403	0	1.62	16.53	3794	3794	MS2	5/54	5	54	DS_050319_T8_KO_1h.raw
High	A	2	VVGQLGQVLGPR		144	Unambiguous	50S ribosomal protein L1 OS=Halothiobacillus neapolitanus (strain ATCC 23641 / c2) GN=rplA PE=3 SV=1 - [D0KXG2_HALNC]	1	1	D0KXG2		HCD	1	0	1	1		0.00018	13	18	13	50	3	0	1	100	1557000	3	408.249	1222.73	0	3.63	24.62	6729	6729	MS2	8/106	8	106	DS_050319_T8_KO_1h.raw
High	A	2	VVGQLGQVLGPR	1	144	Unambiguous	50S ribosomal protein L1 OS=Halothiobacillus neapolitanus (strain ATCC 23641 / c2) GN=rplA PE=3 SV=1 - [D0KXG2_HALNC]	1	1	D0KXG2		HCD	1	0	1	1		2.5e-08	13	18	13	89	3	0	25	100	292300	2	611.87	1222.73	0	4.42	24.57	6710	6710	MS2	9/106	9	106	DS_050319_T8_KO_1h.raw
High	A	2	FATSDLNDLYR		206	Unambiguous	DNA-directed RNA polymerase subunit beta' OS=Halothiobacillus neapolitanus (strain ATCC 23641 / c2) GN=rpoC PE=3 SV=1 - [D0KXG6_HALNC]	1	1	D0KXG6		HCD	1	0	1	1		0.00091	13	23	13	43	10	0	2	100	406900	2	657.822	1314.64	0	3.71	25.82	7165	7165	MS2	6/98	6	98	DS_050319_T8_KO_1h.raw
High	A	2	TANSGYLTR		60	Unambiguous	DNA-directed RNA polymerase subunit beta' OS=Halothiobacillus neapolitanus (strain ATCC 23641 / c2) GN=rpoC PE=3 SV=1 - [D0KXG6_HALNC]	1	1	D0KXG6		HCD	1	0	1	1		0.081	13	19	13	24	4	0	17	100	325400	2	491.753	982.498	0	3.26	17.84	4253	4253	MS2	4/90	4	90	DS_050319_T8_KO_1h.raw
High	A	2	VADLFEAR		50	Unambiguous	DNA-directed RNA polymerase subunit beta' OS=Halothiobacillus neapolitanus (strain ATCC 23641 / c2) GN=rpoC PE=3 SV=1 - [D0KXG6_HALNC]	1	1	D0KXG6		HCD	1	0	1	1		0.00011	13	24	13	53	12	0	7	100	270600	2	460.747	920.487	0	3.48	23.6	6363	6363	MS2	6/62	6	62	DS_050319_T8_KO_1h.raw
High	A	2	ATVNQLVR		47	Unambiguous	30S ribosomal protein S12 OS=Halothiobacillus neapolitanus (strain ATCC 23641 / c2) GN=rpsL PE=3 SV=1 - [D0KXG7_HALNC]	1	1	D0KXG7		HCD	1	0	1	1		2.8e-05	13	23	13	58	10	0	0	60	3403000	2	450.768	900.528	0	2.22	19.46	4848	4848	MS2	6/64	6	64	DS_050319_T8_KO_1h.raw
High	A	2	GFAGTVK		1	Unambiguous	50S ribosomal protein L3 OS=Halothiobacillus neapolitanus (strain ATCC 23641 / c2) GN=rplC PE=3 SV=1 - [D0KXH2_HALNC]	1	1	D0KXH2		HCD	1	0	1	1	2	0.03	13	13	13	28	1	0	5	100	446800	2	340.193	679.379	0	2.03	17.66	4185	4185	MS2	5/48	5	48	DS_050319_T8_KO_1h.raw
High	A	2	IEYDPNR		48	Unambiguous	50S ribosomal protein L2 OS=Halothiobacillus neapolitanus (strain ATCC 23641 / c2) GN=rplB PE=3 SV=1 - [D0KXH5_HALNC]	1	1	D0KXH5		HCD	1	0	1	1	8	0.0013	13	22	13	42	9	0	5	60	2861000	2	453.721	906.434	0	2.86	18	4311	4311	MS2	5/54	5	54	DS_050319_T8_KO_1h.raw
High	A	2	LGEFAPTR		46	Unambiguous	30S ribosomal protein S19 OS=Halothiobacillus neapolitanus (strain ATCC 23641 / c2) GN=rpsS PE=3 SV=1 - [D0KXH6_HALNC]	1	1	D0KXH6		HCD	1	0	1	1		0.00048	13	25	13	46	15	0	27	13	14370000	2	445.742	890.476	0	3.4	20.69	5294	5294	MS2	6/64	6	64	DS_050319_T8_KO_1h.raw
High	A	2	LGGAEIAR		8	Unambiguous	30S ribosomal protein S3 OS=Halothiobacillus neapolitanus (strain ATCC 23641 / c2) GN=rpsC PE=3 SV=1 - [D0KXH8_HALNC]	1	1	D0KXH8		HCD	1	0	1	1	19	6.2e-06	13	26	13	65	20	0	17	100	1157000	2	393.728	786.449	0	2.33	18.19	4379	4379	MS2	7/56	7	56	DS_050319_T8_KO_1h.raw
High	A	2	IFGPVTR		9	Unambiguous	50S ribosomal protein L14 OS=Halothiobacillus neapolitanus (strain ATCC 23641 / c2) GN=rplN PE=3 SV=1 - [D0KXI2_HALNC]	1	1	D0KXI2		HCD	1	0	1	1		0.0034	13	21	13	38	6	0	3	100	1692000	2	395.236	789.464	0	2.61	21.49	5587	5587	MS2	6/48	6	48	DS_050319_T8_KO_1h.raw
High	A	2	EQIIFPEIDYDK		384	Unambiguous	50S ribosomal protein L5 OS=Halothiobacillus neapolitanus (strain ATCC 23641 / c2) GN=rplE PE=3 SV=1 - [D0KXI4_HALNC]	1	1	D0KXI4		HCD	1	0	1	1		0.00013	13	21	13	52	6	0	20	100	1471000	2	755.378	1509.75	0	1.56	28.94	8272	8272	MS2	10/128	10	128	DS_050319_T8_KO_1h.raw
High	A	2	LQLVGVGYR		62	Unambiguous	50S ribosomal protein L6 OS=Halothiobacillus neapolitanus (strain ATCC 23641 / c2) GN=rplF PE=3 SV=1 - [D0KXI7_HALNC]	1	1	D0KXI7		HCD	1	0	1	1	9	0.011	13	22	13	32	9	0	9	100	859500	2	502.8	1004.59	0	3.29	24.44	6661	6661	MS2	5/80	5	80	DS_050319_T8_KO_1h.raw
High	A	2	EVPAAIQK		27	Unambiguous	30S ribosomal protein S5 OS=Halothiobacillus neapolitanus (strain ATCC 23641 / c2) GN=rpsE PE=3 SV=1 - [D0KXI9_HALNC]	1	1	D0KXI9		HCD	1	0	1	1		0.04	13	16	13	27	2	0	21	100	605100	2	428.252	855.496	0	3.03	17.57	4152	4152	MS2	6/58	6	58	DS_050319_T8_KO_1h.raw
High	A	2	VGFGYGK		2	Unambiguous	30S ribosomal protein S5 OS=Halothiobacillus neapolitanus (strain ATCC 23641 / c2) GN=rpsE PE=3 SV=1 - [D0KXI9_HALNC]	1	1	D0KXI9		HCD	1	0	1	1		0.00034	13	16	13	48	2	0	0	100	718900	2	364.193	727.379	0	2.25	20.02	5054	5054	MS2	5/50	5	50	DS_050319_T8_KO_1h.raw
High	A	2	LMDLGcYR		63	Unambiguous	30S ribosomal protein S13 OS=Halothiobacillus neapolitanus (strain ATCC 23641 / c2) GN=rpsM PE=3 SV=1 - [D0KXJ3_HALNC]	1	1	D0KXJ3	C6(Carbamidomethyl)	HCD	1	0	1	1		0.00075	13	20	13	44	5	0	0	60	6347000	2	514.239	1027.47	0	1.57	23.98	6503	6503	MS2	7/56	7	56	DS_050319_T8_KO_1h.raw
Middle	A	2	LmDLGcYR	1	63	Unambiguous	30S ribosomal protein S13 OS=Halothiobacillus neapolitanus (strain ATCC 23641 / c2) GN=rpsM PE=3 SV=1 - [D0KXJ3_HALNC]	1	1	D0KXJ3	M2(Oxidation); C6(Carbamidomethyl)	HCD	1	0	1	1		0.18	13	21	13	20	6	0	52	100	503300	2	522.238	1043.47	0	4.54	21.01	5413	5413	MS2	4/56	4	56	DS_050319_T8_KO_1h.raw
High	A	2	STPFAAQVAAER		146	Unambiguous	30S ribosomal protein S11 OS=Halothiobacillus neapolitanus (strain ATCC 23641 / c2) GN=rpsK PE=3 SV=1 - [D0KXJ4_HALNC]	1	1	D0KXJ4		HCD	1	0	1	1		6.4e-06	13	24	13	65	14	0	3	100	934100	2	624.325	1247.64	0	3.36	22.04	5783	5783	MS2	9/118	9	118	DS_050319_T8_KO_1h.raw
High	A	2	EGTDLFLK		51	Unambiguous	30S ribosomal protein S4 OS=Halothiobacillus neapolitanus (strain ATCC 23641 / c2) GN=rpsD PE=3 SV=1 - [D0KXN6_HALNC]	1	1	D0KXN6		HCD	1	0	1	1		4.2e-05	13	21	13	57	7	0	41	100	887800	2	461.749	922.491	0	3.32	24.43	6659	6659	MS2	6/62	6	62	DS_050319_T8_KO_1h.raw
High	A	2	IYGVLER		19	Unambiguous	30S ribosomal protein S4 OS=Halothiobacillus neapolitanus (strain ATCC 23641 / c2) GN=rpsD PE=3 SV=1 - [D0KXN6_HALNC]	1	1	D0KXN6		HCD	1	0	1	1	13	0.055	13	21	13	26	7	0	30	100	868900	2	425.246	849.485	0	2.71	22.38	5907	5907	MS2	5/48	5	48	DS_050319_T8_KO_1h.raw
High	A	2	LDNVVYR		41	Unambiguous	30S ribosomal protein S4 OS=Halothiobacillus neapolitanus (strain ATCC 23641 / c2) GN=rpsD PE=3 SV=1 - [D0KXN6_HALNC]	1	1	D0KXN6		HCD	1	0	1	1	13	3.9e-06	13	22	13	67	9	0	14	17	8603000	2	439.741	878.475	0	2.5	19.53	4873	4873	MS2	6/56	6	56	DS_050319_T8_KO_1h.raw
Middle	A	2	REGTDLFLK		91	Unambiguous	30S ribosomal protein S4 OS=Halothiobacillus neapolitanus (strain ATCC 23641 / c2) GN=rpsD PE=3 SV=1 - [D0KXN6_HALNC]	1	1	D0KXN6		HCD	1	0	1	1		0.84	13	23	13	14	10	1	0	100	1214000	2	539.8	1078.59	0	2.46	21.84	5715	5715	MS2	4/86	4	86	DS_050319_T8_KO_1h.raw
High	A	2	REGTDLFLK	1	91	Unambiguous	30S ribosomal protein S4 OS=Halothiobacillus neapolitanus (strain ATCC 23641 / c2) GN=rpsD PE=3 SV=1 - [D0KXN6_HALNC]	1	1	D0KXN6		HCD	1	0	1	1		0.026	13	23	13	29	10	1	4	100	880000	3	360.202	1078.59	0	2.59	21.92	5740	5740	MS2	9/86	9	86	DS_050319_T8_KO_1h.raw
High	A	2	VSEYGVQLR		74	Unambiguous	30S ribosomal protein S4 OS=Halothiobacillus neapolitanus (strain ATCC 23641 / c2) GN=rpsD PE=3 SV=1 - [D0KXN6_HALNC]	1	1	D0KXN6		HCD	1	0	1	1		0.051	13	23	13	26	10	0	0	100	1906000	2	525.785	1050.56	0	3.87	22.41	5918	5918	MS2	6/70	6	70	DS_050319_T8_KO_1h.raw
High	A	2	VQAEALGAR		49	Unambiguous	Aspartokinase OS=Halothiobacillus neapolitanus (strain ATCC 23641 / c2) GN=Hneap_0358 PE=3 SV=1 - [D0KXP8_HALNC]	1	1	D0KXP8		HCD	1	0	1	1	9	0.075	13	22	13	24	8	0	1	11	15100000	2	457.758	914.508	0	2.89	18.17	4372	4372	MS2	4/78	4	78	DS_050319_T8_KO_1h.raw
High	A	2	AAEATIASINAR		141	Unambiguous	Microcompartments protein OS=Halothiobacillus neapolitanus (strain ATCC 23641 / c2) GN=Hneap_0903 PE=4 SV=1 - [D0KZ73_HALNC]	1	1	D0KZ73		HCD	1	0	1	1		6e-05	13	26	13	55	23	0	7	28	7209000	2	594.325	1187.64	0	3.22	20.62	5270	5270	MS2	6/102	6	102	DS_050319_T8_KO_1h.raw
High	A	2	AAHVTLIDVR		98	Unambiguous	Microcompartments protein OS=Halothiobacillus neapolitanus (strain ATCC 23641 / c2) GN=Hneap_0903 PE=4 SV=1 - [D0KZ73_HALNC]	1	1	D0KZ73		HCD	1	0	1	1	9	0.00043	13	21	13	47	7	0	2	98	1654000	3	365.55	1094.64	0	3.04	21.67	5654	5654	MS2	8/78	8	78	DS_050319_T8_KO_1h.raw
High	A	2	AAHVTLIDVR	1	98	Unambiguous	Microcompartments protein OS=Halothiobacillus neapolitanus (strain ATCC 23641 / c2) GN=Hneap_0903 PE=4 SV=1 - [D0KZ73_HALNC]	1	1	D0KZ73		HCD	1	0	1	1		1.3e-05	13	21	13	62	7	0	12	100	1099000	2	547.821	1094.64	0	3.27	21.67	5655	5655	MS2	8/78	8	78	DS_050319_T8_KO_1h.raw
High	A	2	AFGSMEIHYR		142	Unambiguous	Microcompartments protein OS=Halothiobacillus neapolitanus (strain ATCC 23641 / c2) GN=Hneap_0903 PE=4 SV=1 - [D0KZ73_HALNC]	1	1	D0KZ73		HCD	1	0	1	1		0.00032	13	21	13	48	6	0	0	100	833100	3	404.195	1210.57	0	3.59	22.5	5951	5951	MS2	6/76	6	76	DS_050319_T8_KO_1h.raw
High	A	2	AFGSMEIHYR	1	142	Unambiguous	Microcompartments protein OS=Halothiobacillus neapolitanus (strain ATCC 23641 / c2) GN=Hneap_0903 PE=4 SV=1 - [D0KZ73_HALNC]	1	1	D0KZ73		HCD	1	0	1	1		3.1e-06	13	21	13	68	6	0	3	100	565400	2	605.79	1210.57	0	3.65	22.5	5954	5954	MS2	8/76	8	76	DS_050319_T8_KO_1h.raw
High	A	2	AITPDHATLINR		209	Unambiguous	Microcompartments protein OS=Halothiobacillus neapolitanus (strain ATCC 23641 / c2) GN=Hneap_0903 PE=4 SV=1 - [D0KZ73_HALNC]	1	1	D0KZ73		HCD	1	0	1	1		4.6e-06	13	21	13	66	7	0	0	100	1029000	2	661.366	1321.72	0	1.94	20.82	5340	5340	MS2	9/100	9	100	DS_050319_T8_KO_1h.raw
High	A	2	AITPDHATLINR	1	209	Unambiguous	Microcompartments protein OS=Halothiobacillus neapolitanus (strain ATCC 23641 / c2) GN=Hneap_0903 PE=4 SV=1 - [D0KZ73_HALNC]	1	1	D0KZ73		HCD	1	0	1	1		8.6e-05	13	21	13	54	7	0	0	100	1477000	3	441.247	1321.73	0	3.34	20.8	5335	5335	MS2	8/100	8	100	DS_050319_T8_KO_1h.raw
High	A	2	GSMLLPGK		12	Unambiguous	Microcompartments protein OS=Halothiobacillus neapolitanus (strain ATCC 23641 / c2) GN=Hneap_0903 PE=4 SV=1 - [D0KZ73_HALNC]	1	1	D0KZ73		HCD	1	0	1	1		0.002	13	25	13	40	16	0	13	100	361700	2	401.729	802.451	0	2.83	21.52	5599	5599	MS2	5/56	5	56	DS_050319_T8_KO_1h.raw
High	A	2	KGSMLLPGK		53	Unambiguous	Microcompartments protein OS=Halothiobacillus neapolitanus (strain ATCC 23641 / c2) GN=Hneap_0903 PE=4 SV=1 - [D0KZ73_HALNC]	1	1	D0KZ73		HCD	1	0	1	1		0.016	13	22	13	31	8	1	3	100	2081000	2	465.777	930.547	0	2.84	20.09	5079	5079	MS2	7/80	7	80	DS_050319_T8_KO_1h.raw
High	A	2	LGEQVVER		52	Unambiguous	Microcompartments protein OS=Halothiobacillus neapolitanus (strain ATCC 23641 / c2) GN=Hneap_0903 PE=4 SV=1 - [D0KZ73_HALNC]	1	1	D0KZ73		HCD	0.85	0	1	1	22	1.9e-07	13	25	13	80	15	0	4	25	7333000	2	465.257	929.507	0	2.29	18.56	4516	4516	MS2	7/72	7	72	DS_050319_T8_KO_1h.raw
High	A	2	LSDIALK		4	Unambiguous	Microcompartments protein OS=Halothiobacillus neapolitanus (strain ATCC 23641 / c2) GN=Hneap_0903 PE=4 SV=1 - [D0KZ73_HALNC]	1	1	D0KZ73		HCD	0.6481	0	1	1	6	7.2e-05	13	21	13	54	6	0	3	100	1163000	2	380.235	759.464	0	3.28	20.54	5237	5237	MS2	5/50	5	50	DS_050319_T8_KO_1h.raw
High	A	2	LTMMGSEAETEEAMR		421	Unambiguous	Microcompartments protein OS=Halothiobacillus neapolitanus (strain ATCC 23641 / c2) GN=Hneap_0903 PE=4 SV=1 - [D0KZ73_HALNC]	1	1	D0KZ73		HCD	1	0	1	1		6.1e-09	13	18	13	95	3	0	2	100	717500	2	843.365	1685.72	0	2.92	23.71	6403	6403	MS2	10/132	10	132	DS_050319_T8_KO_1h.raw
High	A	2	MNNIDLR		40	Unambiguous	Microcompartments protein OS=Halothiobacillus neapolitanus (strain ATCC 23641 / c2) GN=Hneap_0903 PE=4 SV=1 - [D0KZ73_HALNC]	1	1	D0KZ73		HCD	1	0	1	1		0.00023	13	25	13	49	16	0	2	100	1926000	2	438.225	875.443	0	3.49	19.92	5016	5016	MS2	6/58	6	58	DS_050319_T8_KO_1h.raw
High	A	2	NQSDVLASGEAVLR		326	Unambiguous	Microcompartments protein OS=Halothiobacillus neapolitanus (strain ATCC 23641 / c2) GN=Hneap_0903 PE=4 SV=1 - [D0KZ73_HALNC]	1	1	D0KZ73		HCD	1	0	1	1		1.3e-05	13	24	13	62	14	0	0	100	3085000	2	729.882	1458.76	0	1.11	24.77	6785	6785	MS2	9/144	9	144	DS_050319_T8_KO_1h.raw
High	A	2	SDLIATR		7	Unambiguous	Carboxysome peptide B OS=Halothiobacillus neapolitanus (strain ATCC 23641 / c2) GN=Hneap_0917 PE=4 SV=1 - [D0KZ87_HALNC]	1	1	D0KZ87		HCD	1	0	1	1		5.6e-05	13	25	13	56	15	0	4	79	2584000	2	388.22	775.433	0	2.85	18.8	4604	4604	MS2	5/58	5	58	DS_050319_T8_KO_1h.raw
High	A	2	QVAVDAIGcIPGDWVLcVGSSAAR		492	Unambiguous	Carboxysome peptide A OS=Halothiobacillus neapolitanus (strain ATCC 23641 / c2) GN=Hneap_0918 PE=4 SV=1 - [D0KZ88_HALNC]	1	1	D0KZ88	C9(Carbamidomethyl); C17(Carbamidomethyl)	HCD	1	0	1	1		0.0041	13	23	13	37	10	0	0	100	109600	3	834.416	2501.23	0	2.25	32.96	9611	9611	MS2	6/262	6	262	DS_050319_T8_KO_1h.raw
High	A	2	TLVSTNR		10	Unambiguous	Carboxysome peptide A OS=Halothiobacillus neapolitanus (strain ATCC 23641 / c2) GN=Hneap_0918 PE=4 SV=1 - [D0KZ88_HALNC]	1	1	D0KZ88		HCD	1	0	1	1		0.009	13	23	13	33	10	0	16	44	4086000	2	395.725	790.443	0	1.99	16.54	3796	3796	MS2	4/58	4	58	DS_050319_T8_KO_1h.raw
High	A	2	AAQAPVVQPEVVATQEKPELVcAPR		493	Unambiguous	Carboxysome shell protein CsoS2 OS=Halothiobacillus neapolitanus (strain ATCC 23641 / c2) GN=Hneap_0920 PE=4 SV=1 - [D0KZ90_HALNC]	1	1	D0KZ90	C22(Carbamidomethyl)	HCD	1	0	1	1		0.00011	13	21	13	52	6	0	1	82	5211000	3	896.48	2687.43	0	2.71	24.04	6522	6522	MS2	11/254	11	254	DS_050319_T8_KO_1h.raw
High	A	2	AAQAPVVQPEVVATQEKPELVcAPR	1	493	Unambiguous	Carboxysome shell protein CsoS2 OS=Halothiobacillus neapolitanus (strain ATCC 23641 / c2) GN=Hneap_0920 PE=4 SV=1 - [D0KZ90_HALNC]	1	1	D0KZ90	C22(Carbamidomethyl)	HCD	1	0	1	1		2.9e-07	13	21	13	78	6	0	1	100	1665000	2	1344.22	2687.43	0	2.85	24.07	6534	6534	MS2	18/254	18	254	DS_050319_T8_KO_1h.raw
High	A	2	AAQAPVVQPEVVATQEKPELVcAPR	1	493	Unambiguous	Carboxysome shell protein CsoS2 OS=Halothiobacillus neapolitanus (strain ATCC 23641 / c2) GN=Hneap_0920 PE=4 SV=1 - [D0KZ90_HALNC]	1	1	D0KZ90	C22(Carbamidomethyl)	HCD	1	0	1	1		3.4e-05	13	21	13	58	6	0	1	100	1024000	4	672.612	2687.43	0	2.98	24.04	6524	6524	MS2	14/254	14	254	DS_050319_T8_KO_1h.raw
High	A	2	AAQAPVVQPEVVATQEKPELVcAPR	1	493	Unambiguous	Carboxysome shell protein CsoS2 OS=Halothiobacillus neapolitanus (strain ATCC 23641 / c2) GN=Hneap_0920 PE=4 SV=1 - [D0KZ90_HALNC]	1	1	D0KZ90	C22(Carbamidomethyl)	HCD	1	0	1	1		2.7e-05	13	21	13	59	6	0	0	100	801000	3	896.48	2687.43	0	2.98	24.38	6640	6640	MS2	10/254	10	254	DS_050319_T8_KO_1h.raw
Middle	A	2	AAQAPVVQPEVVATQEKPELVcAPR	1	493	Unambiguous	Carboxysome shell protein CsoS2 OS=Halothiobacillus neapolitanus (strain ATCC 23641 / c2) GN=Hneap_0920 PE=4 SV=1 - [D0KZ90_HALNC]	1	1	D0KZ90	C22(Carbamidomethyl)	HCD	1	0	1	1		0.8	13	20	13	14	5	0	0	100	239100	3	896.482	2687.43	0	4.89	24.76	6779	6779	MS2	4/254	4	254	DS_050319_T8_KO_1h.raw
Middle	A	2	AVPPKPQSQGGPGR		218	Unambiguous	Carboxysome shell protein CsoS2 OS=Halothiobacillus neapolitanus (strain ATCC 23641 / c2) GN=Hneap_0920 PE=4 SV=1 - [D0KZ90_HALNC]	1	1	D0KZ90		HCD	1	0	1	1		0.16	13	23	13	21	11	0	20	38	4491000	2	688.376	1375.75	0	1.09	18.18	4376	4376	MS2	4/122	4	122	DS_050319_T8_KO_1h.raw
High	A	2	AVPPKPQSQGGPGR	1	218	Unambiguous	Carboxysome shell protein CsoS2 OS=Halothiobacillus neapolitanus (strain ATCC 23641 / c2) GN=Hneap_0920 PE=4 SV=1 - [D0KZ90_HALNC]	1	1	D0KZ90		HCD	1	0	1	1		1.7e-05	13	23	13	61	11	0	0	21	14380000	2	688.377	1375.75	0	1.71	16.78	3879	3879	MS2	10/122	10	122	DS_050319_T8_KO_1h.raw
High	A	2	AVPPKPQSQGGPGR	1	218	Unambiguous	Carboxysome shell protein CsoS2 OS=Halothiobacillus neapolitanus (strain ATCC 23641 / c2) GN=Hneap_0920 PE=4 SV=1 - [D0KZ90_HALNC]	1	1	D0KZ90		HCD	1	0	1	1		8e-07	13	23	13	74	11	0	0	22	12830000	2	688.377	1375.75	0	1.71	16.42	3757	3757	MS2	11/122	11	122	DS_050319_T8_KO_1h.raw
High	A	2	AVPPKPQSQGGPGR	1	218	Unambiguous	Carboxysome shell protein CsoS2 OS=Halothiobacillus neapolitanus (strain ATCC 23641 / c2) GN=Hneap_0920 PE=4 SV=1 - [D0KZ90_HALNC]	1	1	D0KZ90		HCD	1	0	1	1		4e-05	13	22	13	57	9	0	2	32	4861000	3	459.254	1375.75	0	1.79	18.52	4500	4500	MS2	9/122	9	122	DS_050319_T8_KO_1h.raw
High	A	2	AVPPKPQSQGGPGR	1	218	Unambiguous	Carboxysome shell protein CsoS2 OS=Halothiobacillus neapolitanus (strain ATCC 23641 / c2) GN=Hneap_0920 PE=4 SV=1 - [D0KZ90_HALNC]	1	1	D0KZ90		HCD	1	0	1	1		2e-05	13	22	13	60	9	0	0	40	8446000	2	688.377	1375.75	0	1.89	17.13	4003	4003	MS2	7/122	7	122	DS_050319_T8_KO_1h.raw
Middle	A	2	AVPPKPQSQGGPGR	1	218	Unambiguous	Carboxysome shell protein CsoS2 OS=Halothiobacillus neapolitanus (strain ATCC 23641 / c2) GN=Hneap_0920 PE=4 SV=1 - [D0KZ90_HALNC]	1	1	D0KZ90		HCD	1	0	1	1		0.31	13	22	13	18	9	0	14	100	546200	3	459.254	1375.75	0	1.99	16.06	3633	3633	MS2	8/122	8	122	DS_050319_T8_KO_1h.raw
High	A	2	AVPPKPQSQGGPGR	1	218	Unambiguous	Carboxysome shell protein CsoS2 OS=Halothiobacillus neapolitanus (strain ATCC 23641 / c2) GN=Hneap_0920 PE=4 SV=1 - [D0KZ90_HALNC]	1	1	D0KZ90		HCD	1	0	1	1		0.0024	13	22	13	39	9	0	1	46	6248000	2	688.377	1375.75	0	2.25	17.83	4247	4247	MS2	8/122	8	122	DS_050319_T8_KO_1h.raw
High	A	2	AVPPKPQSQGGPGR	1	218	Unambiguous	Carboxysome shell protein CsoS2 OS=Halothiobacillus neapolitanus (strain ATCC 23641 / c2) GN=Hneap_0920 PE=4 SV=1 - [D0KZ90_HALNC]	1	1	D0KZ90		HCD	1	0	1	1		2.4e-05	13	22	13	59	9	0	1	7	28890000	3	459.254	1375.75	0	2.32	17.13	4002	4002	MS2	10/122	10	122	DS_050319_T8_KO_1h.raw
High	A	2	AVPPKPQSQGGPGR	1	218	Unambiguous	Carboxysome shell protein CsoS2 OS=Halothiobacillus neapolitanus (strain ATCC 23641 / c2) GN=Hneap_0920 PE=4 SV=1 - [D0KZ90_HALNC]	1	1	D0KZ90		HCD	1	0	1	1		4.7e-06	13	22	13	66	9	0	30	12	10950000	3	459.254	1375.75	0	2.46	18.16	4370	4370	MS2	10/122	10	122	DS_050319_T8_KO_1h.raw
High	A	2	AVPPKPQSQGGPGR	1	218	Unambiguous	Carboxysome shell protein CsoS2 OS=Halothiobacillus neapolitanus (strain ATCC 23641 / c2) GN=Hneap_0920 PE=4 SV=1 - [D0KZ90_HALNC]	1	1	D0KZ90		HCD	1	0	1	1		1.1e-06	13	24	13	73	12	0	0	10	19360000	3	459.254	1375.75	0	2.59	17.48	4118	4118	MS2	11/122	11	122	DS_050319_T8_KO_1h.raw
High	A	2	AVPPKPQSQGGPGR	1	218	Unambiguous	Carboxysome shell protein CsoS2 OS=Halothiobacillus neapolitanus (strain ATCC 23641 / c2) GN=Hneap_0920 PE=4 SV=1 - [D0KZ90_HALNC]	1	1	D0KZ90		HCD	1	0	1	1		1.9e-05	13	24	13	60	12	0	0	5	33640000	3	459.254	1375.75	0	2.72	16.42	3756	3756	MS2	10/122	10	122	DS_050319_T8_KO_1h.raw
High	A	2	AVPPKPQSQGGPGR	1	218	Unambiguous	Carboxysome shell protein CsoS2 OS=Halothiobacillus neapolitanus (strain ATCC 23641 / c2) GN=Hneap_0920 PE=4 SV=1 - [D0KZ90_HALNC]	1	1	D0KZ90		HCD	1	0	1	1		4e-05	13	24	13	57	12	0	0	5	33710000	3	459.254	1375.75	0	2.86	16.78	3878	3878	MS2	10/122	10	122	DS_050319_T8_KO_1h.raw
High	A	2	AVPPKPQSQGGPGR	1	218	Unambiguous	Carboxysome shell protein CsoS2 OS=Halothiobacillus neapolitanus (strain ATCC 23641 / c2) GN=Hneap_0920 PE=4 SV=1 - [D0KZ90_HALNC]	1	1	D0KZ90		HCD	1	0	1	1		2.9e-07	13	24	13	78	12	0	1	12	14680000	3	459.254	1375.75	0	3.06	17.81	4241	4241	MS2	10/122	10	122	DS_050319_T8_KO_1h.raw
High	A	2	AVPPKPQSQGGPGR	1	218	Unambiguous	Carboxysome shell protein CsoS2 OS=Halothiobacillus neapolitanus (strain ATCC 23641 / c2) GN=Hneap_0920 PE=4 SV=1 - [D0KZ90_HALNC]	1	1	D0KZ90		HCD	1	0	1	1		0.0031	13	24	13	38	12	0	0	37	6973000	2	688.378	1375.75	0	3.13	17.48	4119	4119	MS2	8/122	8	122	DS_050319_T8_KO_1h.raw
Low	A	2	AVPPKPQSQGGPGR	1	218	Unconsidered	Carboxysome shell protein CsoS2 OS=Halothiobacillus neapolitanus (strain ATCC 23641 / c2) GN=Hneap_0920 PE=4 SV=1 - [D0KZ90_HALNC]	1	1	D0KZ90		HCD	1	0	1	1		1.1	13	24	13	12	12	0	27	100	301000	3	459.254	1375.75	0	3.32	19.9	5009	5009	MS2	6/122	6	122	DS_050319_T8_KO_1h.raw
Middle	A	2	AVPPKPQSQGGPGR	1	218	Unambiguous	Carboxysome shell protein CsoS2 OS=Halothiobacillus neapolitanus (strain ATCC 23641 / c2) GN=Hneap_0920 PE=4 SV=1 - [D0KZ90_HALNC]	1	1	D0KZ90		HCD	1	0	1	1		0.7	13	24	13	15	13	0	45	100	291100	3	459.255	1375.75	0	5.12	19.27	4777	4777	MS2	8/122	8	122	DS_050319_T8_KO_1h.raw
High	A	2	AVTGTEYVGTEQFTSFcNTSPKPNATK		515	Unambiguous	Carboxysome shell protein CsoS2 OS=Halothiobacillus neapolitanus (strain ATCC 23641 / c2) GN=Hneap_0920 PE=4 SV=1 - [D0KZ90_HALNC]	1	1	D0KZ90	C17(Carbamidomethyl)	HCD	1	0	1	1		8.5e-05	13	19	13	54	4	0	4	100	3544000	2	1468.19	2935.38	0	0.51	23.93	6486	6486	MS2	14/284	14	284	DS_050319_T8_KO_1h.raw
High	A	2	AVTGTEYVGTEQFTSFcNTSPKPNATK	1	515	Unambiguous	Carboxysome shell protein CsoS2 OS=Halothiobacillus neapolitanus (strain ATCC 23641 / c2) GN=Hneap_0920 PE=4 SV=1 - [D0KZ90_HALNC]	1	1	D0KZ90	C17(Carbamidomethyl)	HCD	1	0	1	1		5.3e-05	13	19	13	56	4	0	6	37	9223000	4	734.601	2935.38	0	1.29	23.93	6484	6484	MS2	9/284	9	284	DS_050319_T8_KO_1h.raw
Low	A	2	AVTGTEYVGTEQFTSFcNTSPKPNATK	1	515	Unconsidered	Carboxysome shell protein CsoS2 OS=Halothiobacillus neapolitanus (strain ATCC 23641 / c2) GN=Hneap_0920 PE=4 SV=1 - [D0KZ90_HALNC]	1	1	D0KZ90	C17(Carbamidomethyl)	HCD	1	0	1	1		1.9	13	19	13	10	4	0	0	100	375600	3	979.132	2935.38	0	1.65	25.27	6963	6963	MS2	3/284	3	284	DS_050319_T8_KO_1h.raw
High	A	2	AVTGTEYVGTEQFTSFcNTSPKPNATK	1	515	Unambiguous	Carboxysome shell protein CsoS2 OS=Halothiobacillus neapolitanus (strain ATCC 23641 / c2) GN=Hneap_0920 PE=4 SV=1 - [D0KZ90_HALNC]	1	1	D0KZ90	C17(Carbamidomethyl)	HCD	1	0	1	1		0.013	13	19	13	32	4	0	0	100	484900	3	979.133	2935.38	0	1.9	24.9	6833	6833	MS2	6/284	6	284	DS_050319_T8_KO_1h.raw
High	A	2	AVTGTEYVGTEQFTSFcNTSPKPNATK	1	515	Unambiguous	Carboxysome shell protein CsoS2 OS=Halothiobacillus neapolitanus (strain ATCC 23641 / c2) GN=Hneap_0920 PE=4 SV=1 - [D0KZ90_HALNC]	1	1	D0KZ90	C17(Carbamidomethyl)	HCD	1	0	1	1		0.0054	13	19	13	36	4	0	0	100	460800	3	979.133	2935.39	0	2.71	23.65	6381	6381	MS2	6/284	6	284	DS_050319_T8_KO_1h.raw
High	A	2	AVTGTEYVGTEQFTSFcNTSPKPNATK	1	515	Unambiguous	Carboxysome shell protein CsoS2 OS=Halothiobacillus neapolitanus (strain ATCC 23641 / c2) GN=Hneap_0920 PE=4 SV=1 - [D0KZ90_HALNC]	1	1	D0KZ90	C17(Carbamidomethyl)	HCD	1	0	1	1		7.9e-07	13	19	13	74	4	0	0	2	158600000	3	979.134	2935.39	0	2.9	24	6509	6509	MS2	13/284	13	284	DS_050319_T8_KO_1h.raw
High	A	2	AVTGTEYVGTEQFTSFcNTSPKPNATK	1	515	Unambiguous	Carboxysome shell protein CsoS2 OS=Halothiobacillus neapolitanus (strain ATCC 23641 / c2) GN=Hneap_0920 PE=4 SV=1 - [D0KZ90_HALNC]	1	1	D0KZ90	C17(Carbamidomethyl)	HCD	1	0	1	1		0.0048	13	19	13	36	4	0	0	100	1453000	3	979.134	2935.39	0	3.09	24.43	6658	6658	MS2	10/284	10	284	DS_050319_T8_KO_1h.raw
High	A	2	cHITGDDWSVNK		302	Unambiguous	Carboxysome shell protein CsoS2 OS=Halothiobacillus neapolitanus (strain ATCC 23641 / c2) GN=Hneap_0920 PE=4 SV=1 - [D0KZ90_HALNC]	1	1	D0KZ90	C1(Carbamidomethyl)	HCD	1	0	1	1		0.00036	13	18	13	47	3	0	0	12	20030000	2	716.322	1431.64	0	2.6	20.3	5152	5152	MS2	8/100	8	100	DS_050319_T8_KO_1h.raw
High	A	2	cHITGDDWSVNK	1	302	Unambiguous	Carboxysome shell protein CsoS2 OS=Halothiobacillus neapolitanus (strain ATCC 23641 / c2) GN=Hneap_0920 PE=4 SV=1 - [D0KZ90_HALNC]	1	1	D0KZ90	C1(Carbamidomethyl)	HCD	1	0	1	1		0.00015	13	18	13	51	3	0	0	25	6435000	3	477.884	1431.64	0	2.71	20.12	5091	5091	MS2	10/100	10	100	DS_050319_T8_KO_1h.raw
Low	A	2	cHITGDDWSVNK	1	302	Unconsidered	Carboxysome shell protein CsoS2 OS=Halothiobacillus neapolitanus (strain ATCC 23641 / c2) GN=Hneap_0920 PE=4 SV=1 - [D0KZ90_HALNC]	1	1	D0KZ90	C1(Carbamidomethyl)	HCD	1	0	1	1		1.5	13	18	13	11	3	0	18	100	1246000	2	716.322	1431.64	0	3.11	20.67	5288	5288	MS2	5/100	5	100	DS_050319_T8_KO_1h.raw
High	A	2	cHITGDDWSVNK	1	302	Unambiguous	Carboxysome shell protein CsoS2 OS=Halothiobacillus neapolitanus (strain ATCC 23641 / c2) GN=Hneap_0920 PE=4 SV=1 - [D0KZ90_HALNC]	1	1	D0KZ90	C1(Carbamidomethyl)	HCD	1	0	1	1		0.00016	13	18	13	51	3	0	2	72	3573000	3	477.884	1431.64	0	4.31	20.46	5210	5210	MS2	10/100	10	100	DS_050319_T8_KO_1h.raw
High	A	2	EALSTIGK		13	Unambiguous	Carboxysome shell protein CsoS2 OS=Halothiobacillus neapolitanus (strain ATCC 23641 / c2) GN=Hneap_0920 PE=4 SV=1 - [D0KZ90_HALNC]	1	1	D0KZ90		HCD	1	0	1	1		0.0004	13	25	13	47	15	0	0	1	170700000	2	409.735	818.463	0	1.92	18.55	4513	4513	MS2	5/64	5	64	DS_050319_T8_KO_1h.raw
High	A	2	EALSTIGK	1	13	Unambiguous	Carboxysome shell protein CsoS2 OS=Halothiobacillus neapolitanus (strain ATCC 23641 / c2) GN=Hneap_0920 PE=4 SV=1 - [D0KZ90_HALNC]	1	1	D0KZ90		HCD	1	0	1	1		0.015	13	18	13	31	3	0	0	100	412000	2	409.735	818.463	0	2	19.72	4943	4943	MS2	4/64	4	64	DS_050319_T8_KO_1h.raw
High	A	2	EALSTIGK	1	13	Unambiguous	Carboxysome shell protein CsoS2 OS=Halothiobacillus neapolitanus (strain ATCC 23641 / c2) GN=Hneap_0920 PE=4 SV=1 - [D0KZ90_HALNC]	1	1	D0KZ90		HCD	1	0	1	1		0.0004	13	18	13	47	3	0	18	54	2838000	2	409.736	818.464	0	2.37	18.9	4639	4639	MS2	5/64	5	64	DS_050319_T8_KO_1h.raw
High	A	2	EALSTIGK	1	13	Unambiguous	Carboxysome shell protein CsoS2 OS=Halothiobacillus neapolitanus (strain ATCC 23641 / c2) GN=Hneap_0920 PE=4 SV=1 - [D0KZ90_HALNC]	1	1	D0KZ90		HCD	1	0	1	1		0.00041	13	21	13	47	6	0	5	100	714400	2	409.737	818.466	0	5.21	19.27	4775	4775	MS2	5/64	5	64	DS_050319_T8_KO_1h.raw
High	A	2	EALSTIGKK		55	Unambiguous	Carboxysome shell protein CsoS2 OS=Halothiobacillus neapolitanus (strain ATCC 23641 / c2) GN=Hneap_0920 PE=4 SV=1 - [D0KZ90_HALNC]	1	1	D0KZ90		HCD	1	0	1	1		0.001	13	22	13	43	9	1	0	16	9034000	3	316.191	946.559	0	2.23	16.93	3933	3933	MS2	5/74	5	74	DS_050319_T8_KO_1h.raw
High	A	2	EALSTIGKK	1	55	Unambiguous	Carboxysome shell protein CsoS2 OS=Halothiobacillus neapolitanus (strain ATCC 23641 / c2) GN=Hneap_0920 PE=4 SV=1 - [D0KZ90_HALNC]	1	1	D0KZ90		HCD	1	0	1	1		0.00011	13	22	13	52	9	1	0	5	40410000	2	473.783	946.559	0	2.44	16.92	3931	3931	MS2	6/74	6	74	DS_050319_T8_KO_1h.raw
High	A	2	ELVGSPQPMAMAMANR		422	Unambiguous	Carboxysome shell protein CsoS2 OS=Halothiobacillus neapolitanus (strain ATCC 23641 / c2) GN=Hneap_0920 PE=4 SV=1 - [D0KZ90_HALNC]	1	1	D0KZ90		HCD	1	0	1	1		5.6e-05	13	24	13	55	13	0	0	35	7633000	3	568.276	1702.81	0	3.41	26.23	7314	7314	MS2	7/146	7	146	DS_050319_T8_KO_1h.raw
High	A	2	ELVGSPQPmAMAMANR	1	422	Unambiguous	Carboxysome shell protein CsoS2 OS=Halothiobacillus neapolitanus (strain ATCC 23641 / c2) GN=Hneap_0920 PE=4 SV=1 - [D0KZ90_HALNC]	1	1	D0KZ90	M9(Oxidation)	HCD	0.3226	0	1	1		0.016	13	22	13	31	9	0	32	100	880200	2	859.907	1718.81	0	2.86	23.47	6313	6313	MS2	7/146	7	146	DS_050319_T8_KO_1h.raw
Middle	A	2	ELVGSPQPMAmAMANR	1	422	Unconsidered	Carboxysome shell protein CsoS2 OS=Halothiobacillus neapolitanus (strain ATCC 23641 / c2) GN=Hneap_0920 PE=4 SV=1 - [D0KZ90_HALNC]	1	1	D0KZ90	M11(Oxidation)	HCD		0.3226	2	2		0.14	13	22	13	21	9	0	32	100	880200	2	859.907	1718.81	0	2.86	23.47	6313	6313	MS2	7/146	7	146	DS_050319_T8_KO_1h.raw
Low	A	2	ELVGSPQPMAMAmANR	1	422	Unconsidered	Carboxysome shell protein CsoS2 OS=Halothiobacillus neapolitanus (strain ATCC 23641 / c2) GN=Hneap_0920 PE=4 SV=1 - [D0KZ90_HALNC]	1	1	D0KZ90	M13(Oxidation)	HCD	1	0	1	1		1.3	13	22	13	12	8	0	39	100	1248000	2	859.907	1718.81	0	3.08	24.37	6635	6635	MS2	5/146	5	146	DS_050319_T8_KO_1h.raw
Low	A	2	ELVGSPQPMAmAMANR	1	422	Unconsidered	Carboxysome shell protein CsoS2 OS=Halothiobacillus neapolitanus (strain ATCC 23641 / c2) GN=Hneap_0920 PE=4 SV=1 - [D0KZ90_HALNC]	1	1	D0KZ90	M11(Oxidation)	HCD	1	0	1	2		1.3	13	22	13	12	8	0	39	100	1248000	2	859.907	1718.81	0	3.08	24.37	6635	6635	MS2	5/146	5	146	DS_050319_T8_KO_1h.raw
High	A	2	ELVGSPQPmAMAMANR	1	422	Unambiguous	Carboxysome shell protein CsoS2 OS=Halothiobacillus neapolitanus (strain ATCC 23641 / c2) GN=Hneap_0920 PE=4 SV=1 - [D0KZ90_HALNC]	1	1	D0KZ90	M9(Oxidation)	HCD	0.5758	0	1	1		0.0095	13	21	13	33	7	0	16	100	377000	3	573.608	1718.81	0	3.64	23.48	6318	6318	MS2	7/146	7	146	DS_050319_T8_KO_1h.raw
Middle	A	2	ELVGSPQPMAmAMANR	1	422	Unconsidered	Carboxysome shell protein CsoS2 OS=Halothiobacillus neapolitanus (strain ATCC 23641 / c2) GN=Hneap_0920 PE=4 SV=1 - [D0KZ90_HALNC]	1	1	D0KZ90	M11(Oxidation)	HCD		0.5758	2	2		0.79	13	21	13	14	7	0	16	100	377000	3	573.608	1718.81	0	3.64	23.48	6318	6318	MS2	5/146	5	146	DS_050319_T8_KO_1h.raw
High	A	2	ELVGSPQPMAMAmANR	1	422	Unambiguous	Carboxysome shell protein CsoS2 OS=Halothiobacillus neapolitanus (strain ATCC 23641 / c2) GN=Hneap_0920 PE=4 SV=1 - [D0KZ90_HALNC]	1	1	D0KZ90	M13(Oxidation)	HCD	0.2683	0	1	1		0.0017	13	21	13	41	7	0	30	100	247900	3	573.608	1718.81	0	4.06	24.05	6528	6528	MS2	8/146	8	146	DS_050319_T8_KO_1h.raw
High	A	2	ELVGSPQPMAmAMANR	1	422	Unconsidered	Carboxysome shell protein CsoS2 OS=Halothiobacillus neapolitanus (strain ATCC 23641 / c2) GN=Hneap_0920 PE=4 SV=1 - [D0KZ90_HALNC]	1	1	D0KZ90	M11(Oxidation)	HCD		0.2683	2	2		0.02	13	21	13	30	7	0	30	100	247900	3	573.608	1718.81	0	4.06	24.05	6528	6528	MS2	7/146	7	146	DS_050319_T8_KO_1h.raw
Low	A	2	ELVGSPQPmAMAMANR	1	422	Unconsidered	Carboxysome shell protein CsoS2 OS=Halothiobacillus neapolitanus (strain ATCC 23641 / c2) GN=Hneap_0920 PE=4 SV=1 - [D0KZ90_HALNC]	1	1	D0KZ90	M9(Oxidation)	HCD		0.7073	3	3		1.3	13	21	13	12	7	0	30	100	247900	3	573.608	1718.81	0	4.06	24.05	6528	6528	MS2	5/146	5	146	DS_050319_T8_KO_1h.raw
High	A	2	ELVGSPQPMAmAMANR	1	422	Unambiguous	Carboxysome shell protein CsoS2 OS=Halothiobacillus neapolitanus (strain ATCC 23641 / c2) GN=Hneap_0920 PE=4 SV=1 - [D0KZ90_HALNC]	1	1	D0KZ90	M11(Oxidation)	HCD	0.3421	0	1	1		0.0033	13	21	13	38	7	0	12	100	489800	3	573.608	1718.81	0	4.17	24.4	6646	6646	MS2	6/146	6	146	DS_050319_T8_KO_1h.raw
High	A	2	ELVGSPQPMAMAmANR	1	422	Unconsidered	Carboxysome shell protein CsoS2 OS=Halothiobacillus neapolitanus (strain ATCC 23641 / c2) GN=Hneap_0920 PE=4 SV=1 - [D0KZ90_HALNC]	1	1	D0KZ90	M13(Oxidation)	HCD		0.3421	2	2		0.061	13	21	13	25	7	0	12	100	489800	3	573.608	1718.81	0	4.17	24.4	6646	6646	MS2	5/146	5	146	DS_050319_T8_KO_1h.raw
Middle	A	2	ELVGSPQPmAMAMANR	1	422	Unconsidered	Carboxysome shell protein CsoS2 OS=Halothiobacillus neapolitanus (strain ATCC 23641 / c2) GN=Hneap_0920 PE=4 SV=1 - [D0KZ90_HALNC]	1	1	D0KZ90	M9(Oxidation)	HCD		0.6053	3	3		0.61	13	21	13	15	7	0	12	100	489800	3	573.608	1718.81	0	4.17	24.4	6646	6646	MS2	4/146	4	146	DS_050319_T8_KO_1h.raw
High	A	2	EMLcQYGR		75	Unambiguous	Carboxysome shell protein CsoS2 OS=Halothiobacillus neapolitanus (strain ATCC 23641 / c2) GN=Hneap_0920 PE=4 SV=1 - [D0KZ90_HALNC]	1	1	D0KZ90	C4(Carbamidomethyl)	HCD	1	0	1	1		0.0038	13	16	13	37	2	0	0	9	82680000	2	528.735	1056.46	0	1.94	20.07	5074	5074	MS2	7/62	7	62	DS_050319_T8_KO_1h.raw
High	A	2	EMLcQYGR	1	75	Unambiguous	Carboxysome shell protein CsoS2 OS=Halothiobacillus neapolitanus (strain ATCC 23641 / c2) GN=Hneap_0920 PE=4 SV=1 - [D0KZ90_HALNC]	1	1	D0KZ90	C4(Carbamidomethyl)	HCD	1	0	1	1		0.0096	13	16	13	33	2	0	18	100	385900	2	528.735	1056.46	0	2.52	21.88	5726	5726	MS2	5/62	5	62	DS_050319_T8_KO_1h.raw
High	A	2	EMLcQYGR	1	75	Unambiguous	Carboxysome shell protein CsoS2 OS=Halothiobacillus neapolitanus (strain ATCC 23641 / c2) GN=Hneap_0920 PE=4 SV=1 - [D0KZ90_HALNC]	1	1	D0KZ90	C4(Carbamidomethyl)	HCD	1	0	1	1		0.0053	13	16	13	36	2	0	0	100	340800	2	528.735	1056.46	0	2.98	22.22	5849	5849	MS2	6/62	6	62	DS_050319_T8_KO_1h.raw
High	A	2	EMLcQYGR	1	75	Unambiguous	Carboxysome shell protein CsoS2 OS=Halothiobacillus neapolitanus (strain ATCC 23641 / c2) GN=Hneap_0920 PE=4 SV=1 - [D0KZ90_HALNC]	1	1	D0KZ90	C4(Carbamidomethyl)	HCD	1	0	1	1		0.0066	13	16	13	35	2	0	7	100	259500	2	528.735	1056.46	0	3.21	22.58	5983	5983	MS2	6/62	6	62	DS_050319_T8_KO_1h.raw
High	A	2	EMLcQYGR	1	75	Unambiguous	Carboxysome shell protein CsoS2 OS=Halothiobacillus neapolitanus (strain ATCC 23641 / c2) GN=Hneap_0920 PE=4 SV=1 - [D0KZ90_HALNC]	1	1	D0KZ90	C4(Carbamidomethyl)	HCD	1	0	1	1		0.011	13	16	13	33	2	0	0	100	1935000	2	528.736	1056.46	0	3.67	20.75	5316	5316	MS2	6/62	6	62	DS_050319_T8_KO_1h.raw
High	A	2	EMLcQYGR	1	75	Unambiguous	Carboxysome shell protein CsoS2 OS=Halothiobacillus neapolitanus (strain ATCC 23641 / c2) GN=Hneap_0920 PE=4 SV=1 - [D0KZ90_HALNC]	1	1	D0KZ90	C4(Carbamidomethyl)	HCD	1	0	1	1		0.0077	13	16	13	34	2	0	2	39	4999000	2	528.736	1056.46	0	3.67	20.41	5191	5191	MS2	6/62	6	62	DS_050319_T8_KO_1h.raw
High	A	2	EMLcQYGR	1	75	Unambiguous	Carboxysome shell protein CsoS2 OS=Halothiobacillus neapolitanus (strain ATCC 23641 / c2) GN=Hneap_0920 PE=4 SV=1 - [D0KZ90_HALNC]	1	1	D0KZ90	C4(Carbamidomethyl)	HCD	1	0	1	1		0.0023	13	16	13	39	2	0	0	100	684700	2	528.736	1056.46	0	3.79	21.25	5499	5499	MS2	6/62	6	62	DS_050319_T8_KO_1h.raw
High	A	2	EMLcQYGR	1	75	Unambiguous	Carboxysome shell protein CsoS2 OS=Halothiobacillus neapolitanus (strain ATCC 23641 / c2) GN=Hneap_0920 PE=4 SV=1 - [D0KZ90_HALNC]	1	1	D0KZ90	C4(Carbamidomethyl)	HCD	1	0	1	1		0.025	13	16	13	29	2	0	20	100	192000	2	528.736	1056.46	0	4.25	23.42	6295	6295	MS2	5/62	5	62	DS_050319_T8_KO_1h.raw
High	A	2	EMLcQYGR	1	75	Unambiguous	Carboxysome shell protein CsoS2 OS=Halothiobacillus neapolitanus (strain ATCC 23641 / c2) GN=Hneap_0920 PE=4 SV=1 - [D0KZ90_HALNC]	1	1	D0KZ90	C4(Carbamidomethyl)	HCD	1	0	1	1		0.002	13	16	13	40	2	0	29	100	226700	2	528.736	1056.47	0	4.6	22.94	6117	6117	MS2	5/62	5	62	DS_050319_T8_KO_1h.raw
High	A	2	EmLcQYGR	1	75	Unambiguous	Carboxysome shell protein CsoS2 OS=Halothiobacillus neapolitanus (strain ATCC 23641 / c2) GN=Hneap_0920 PE=4 SV=1 - [D0KZ90_HALNC]	1	1	D0KZ90	M2(Oxidation); C4(Carbamidomethyl)	HCD	1	0	1	1		0.26	13	16	13	19	2	0	46	100	196800	2	536.732	1072.46	0	1.76	20.34	5166	5166	MS2	5/62	5	62	DS_050319_T8_KO_1h.raw
High	A	2	EmLcQYGR	1	75	Unambiguous	Carboxysome shell protein CsoS2 OS=Halothiobacillus neapolitanus (strain ATCC 23641 / c2) GN=Hneap_0920 PE=4 SV=1 - [D0KZ90_HALNC]	1	1	D0KZ90	M2(Oxidation); C4(Carbamidomethyl)	HCD	1	0	1	1		0.0064	13	16	13	35	2	0	0	15	12870000	2	536.732	1072.46	0	2.44	18.58	4526	4526	MS2	6/62	6	62	DS_050319_T8_KO_1h.raw
High	A	2	EmLcQYGR	1	75	Unambiguous	Carboxysome shell protein CsoS2 OS=Halothiobacillus neapolitanus (strain ATCC 23641 / c2) GN=Hneap_0920 PE=4 SV=1 - [D0KZ90_HALNC]	1	1	D0KZ90	M2(Oxidation); C4(Carbamidomethyl)	HCD	1	0	1	1		0.0087	13	16	13	34	2	0	6	67	2970000	2	536.732	1072.46	0	2.44	19.64	4912	4912	MS2	6/62	6	62	DS_050319_T8_KO_1h.raw
High	A	2	EmLcQYGR	1	75	Unambiguous	Carboxysome shell protein CsoS2 OS=Halothiobacillus neapolitanus (strain ATCC 23641 / c2) GN=Hneap_0920 PE=4 SV=1 - [D0KZ90_HALNC]	1	1	D0KZ90	M2(Oxidation); C4(Carbamidomethyl)	HCD	1	0	1	1		0.013	13	16	13	32	2	0	11	49	3495000	2	536.733	1072.46	0	2.67	18.93	4650	4650	MS2	6/62	6	62	DS_050319_T8_KO_1h.raw
High	A	2	EmLcQYGR	1	75	Unambiguous	Carboxysome shell protein CsoS2 OS=Halothiobacillus neapolitanus (strain ATCC 23641 / c2) GN=Hneap_0920 PE=4 SV=1 - [D0KZ90_HALNC]	1	1	D0KZ90	M2(Oxidation); C4(Carbamidomethyl)	HCD	1	0	1	1		0.0029	13	16	13	38	2	0	1	31	16070000	2	536.733	1072.46	0	2.78	18.25	4401	4401	MS2	7/62	7	62	DS_050319_T8_KO_1h.raw
High	A	2	EmLcQYGR	1	75	Unambiguous	Carboxysome shell protein CsoS2 OS=Halothiobacillus neapolitanus (strain ATCC 23641 / c2) GN=Hneap_0920 PE=4 SV=1 - [D0KZ90_HALNC]	1	1	D0KZ90	M2(Oxidation); C4(Carbamidomethyl)	HCD	1	0	1	1		0.028	13	16	13	29	2	0	7	86	2131000	2	536.733	1072.46	0	3.12	19.98	5038	5038	MS2	6/62	6	62	DS_050319_T8_KO_1h.raw
High	A	2	EmLcQYGR	1	75	Unambiguous	Carboxysome shell protein CsoS2 OS=Halothiobacillus neapolitanus (strain ATCC 23641 / c2) GN=Hneap_0920 PE=4 SV=1 - [D0KZ90_HALNC]	1	1	D0KZ90	M2(Oxidation); C4(Carbamidomethyl)	HCD	1	0	1	1		0.0082	13	16	13	34	2	0	7	58	3068000	2	536.733	1072.46	0	3.35	19.29	4784	4784	MS2	6/62	6	62	DS_050319_T8_KO_1h.raw
High	A	2	FNQTGNVQSMGFK		320	Unambiguous	Carboxysome shell protein CsoS2 OS=Halothiobacillus neapolitanus (strain ATCC 23641 / c2) GN=Hneap_0920 PE=4 SV=1 - [D0KZ90_HALNC]	1	1	D0KZ90		HCD	1	0	1	1		0.00019	13	20	13	50	5	0	3	49	5956000	3	486.568	1457.69	0	2.68	22.32	5885	5885	MS2	11/128	11	128	DS_050319_T8_KO_1h.raw
High	A	2	FNQTGNVQSMGFK	1	320	Unambiguous	Carboxysome shell protein CsoS2 OS=Halothiobacillus neapolitanus (strain ATCC 23641 / c2) GN=Hneap_0920 PE=4 SV=1 - [D0KZ90_HALNC]	1	1	D0KZ90		HCD	1	0	1	1		2.4e-06	13	20	13	69	5	0	3	89	2851000	2	729.348	1457.69	0	3.19	22.62	5996	5996	MS2	10/128	10	128	DS_050319_T8_KO_1h.raw
High	A	2	FNQTGNVQSMGFK	1	320	Unambiguous	Carboxysome shell protein CsoS2 OS=Halothiobacillus neapolitanus (strain ATCC 23641 / c2) GN=Hneap_0920 PE=4 SV=1 - [D0KZ90_HALNC]	1	1	D0KZ90		HCD	1	0	1	1		6e-07	13	20	13	75	5	0	0	4	133200000	2	729.348	1457.69	0	3.19	22.28	5871	5871	MS2	11/128	11	128	DS_050319_T8_KO_1h.raw
High	A	2	FNQTGNVQSMGFK	1	320	Unambiguous	Carboxysome shell protein CsoS2 OS=Halothiobacillus neapolitanus (strain ATCC 23641 / c2) GN=Hneap_0920 PE=4 SV=1 - [D0KZ90_HALNC]	1	1	D0KZ90		HCD	1	0	1	1		0.00013	13	20	13	52	5	0	0	100	355000	2	729.348	1457.69	0	3.27	21.92	5742	5742	MS2	7/128	7	128	DS_050319_T8_KO_1h.raw
Low	A	2	FNQTGNVQSMGFK	1	320	Unconsidered	Carboxysome shell protein CsoS2 OS=Halothiobacillus neapolitanus (strain ATCC 23641 / c2) GN=Hneap_0920 PE=4 SV=1 - [D0KZ90_HALNC]	1	1	D0KZ90		HCD	1	0	1	1		1.7	13	20	13	11	5	0	2	100	426200	2	729.348	1457.69	0	3.36	23.67	6387	6387	MS2	3/128	3	128	DS_050319_T8_KO_1h.raw
High	A	2	FNQTGNVQSMGFK	1	320	Unambiguous	Carboxysome shell protein CsoS2 OS=Halothiobacillus neapolitanus (strain ATCC 23641 / c2) GN=Hneap_0920 PE=4 SV=1 - [D0KZ90_HALNC]	1	1	D0KZ90		HCD	1	0	1	1		2.1e-05	13	20	13	60	5	0	21	100	536500	2	729.348	1457.69	0	3.36	23.31	6256	6256	MS2	8/128	8	128	DS_050319_T8_KO_1h.raw
High	A	2	FNQTGNVQSmGFK	1	320	Unambiguous	Carboxysome shell protein CsoS2 OS=Halothiobacillus neapolitanus (strain ATCC 23641 / c2) GN=Hneap_0920 PE=4 SV=1 - [D0KZ90_HALNC]	1	1	D0KZ90	M10(Oxidation)	HCD	1	0	1	1		7.3e-06	13	21	13	64	6	0	4	41	7290000	2	737.345	1473.68	0	2.13	19.58	4892	4892	MS2	10/128	10	128	DS_050319_T8_KO_1h.raw
High	A	2	FNQTGNVQSmGFK	1	320	Unambiguous	Carboxysome shell protein CsoS2 OS=Halothiobacillus neapolitanus (strain ATCC 23641 / c2) GN=Hneap_0920 PE=4 SV=1 - [D0KZ90_HALNC]	1	1	D0KZ90	M10(Oxidation)	HCD	1	0	1	1		0.0028	13	21	13	39	6	0	0	100	1180000	2	737.345	1473.68	0	2.22	20.99	5404	5404	MS2	5/128	5	128	DS_050319_T8_KO_1h.raw
High	A	2	FNQTGNVQSmGFK	1	320	Unambiguous	Carboxysome shell protein CsoS2 OS=Halothiobacillus neapolitanus (strain ATCC 23641 / c2) GN=Hneap_0920 PE=4 SV=1 - [D0KZ90_HALNC]	1	1	D0KZ90	M10(Oxidation)	HCD	1	0	1	1		0.012	13	21	13	32	6	0	15	100	878100	3	491.899	1473.68	0	2.27	19.63	4908	4908	MS2	6/128	6	128	DS_050319_T8_KO_1h.raw
High	A	2	FNQTGNVQSmGFK	1	320	Unambiguous	Carboxysome shell protein CsoS2 OS=Halothiobacillus neapolitanus (strain ATCC 23641 / c2) GN=Hneap_0920 PE=4 SV=1 - [D0KZ90_HALNC]	1	1	D0KZ90	M10(Oxidation)	HCD	1	0	1	1		0.00015	13	21	13	51	6	0	0	37	8944000	2	737.345	1473.68	0	2.46	19.94	5024	5024	MS2	8/128	8	128	DS_050319_T8_KO_1h.raw
High	A	2	FNQTGNVQSmGFK	1	320	Unambiguous	Carboxysome shell protein CsoS2 OS=Halothiobacillus neapolitanus (strain ATCC 23641 / c2) GN=Hneap_0920 PE=4 SV=1 - [D0KZ90_HALNC]	1	1	D0KZ90	M10(Oxidation)	HCD	1	0	1	1		4.4e-05	13	21	13	57	6	0	14	97	3202000	2	737.345	1473.68	0	2.71	20.29	5147	5147	MS2	9/128	9	128	DS_050319_T8_KO_1h.raw
High	A	2	FNQTGNVQSmGFK	1	320	Unambiguous	Carboxysome shell protein CsoS2 OS=Halothiobacillus neapolitanus (strain ATCC 23641 / c2) GN=Hneap_0920 PE=4 SV=1 - [D0KZ90_HALNC]	1	1	D0KZ90	M10(Oxidation)	HCD	1	0	1	1		1.5e-05	13	21	13	61	6	0	0	100	1480000	2	737.345	1473.68	0	2.96	20.65	5279	5279	MS2	9/128	9	128	DS_050319_T8_KO_1h.raw
High	A	2	FNQTGNVQSmGFK	1	320	Unambiguous	Carboxysome shell protein CsoS2 OS=Halothiobacillus neapolitanus (strain ATCC 23641 / c2) GN=Hneap_0920 PE=4 SV=1 - [D0KZ90_HALNC]	1	1	D0KZ90	M10(Oxidation)	HCD	1	0	1	1		0.0081	13	21	13	34	6	0	0	100	909500	2	737.345	1473.68	0	3.04	22.04	5784	5784	MS2	6/128	6	128	DS_050319_T8_KO_1h.raw
High	A	2	FNQTGNVQSmGFK	1	320	Unambiguous	Carboxysome shell protein CsoS2 OS=Halothiobacillus neapolitanus (strain ATCC 23641 / c2) GN=Hneap_0920 PE=4 SV=1 - [D0KZ90_HALNC]	1	1	D0KZ90	M10(Oxidation)	HCD	1	0	1	1		0.00021	13	21	13	50	6	0	1	100	1237000	2	737.346	1473.68	0	3.13	21.34	5532	5532	MS2	8/128	8	128	DS_050319_T8_KO_1h.raw
High	A	2	FNQTGNVQSmGFK	1	320	Unambiguous	Carboxysome shell protein CsoS2 OS=Halothiobacillus neapolitanus (strain ATCC 23641 / c2) GN=Hneap_0920 PE=4 SV=1 - [D0KZ90_HALNC]	1	1	D0KZ90	M10(Oxidation)	HCD	1	0	1	1		0.00046	13	21	13	46	6	0	0	100	977900	2	737.346	1473.68	0	3.46	21.69	5660	5660	MS2	7/128	7	128	DS_050319_T8_KO_1h.raw
High	A	2	GGcMPVTGNEYYGR		385	Unambiguous	Carboxysome shell protein CsoS2 OS=Halothiobacillus neapolitanus (strain ATCC 23641 / c2) GN=Hneap_0920 PE=4 SV=1 - [D0KZ90_HALNC]	1	1	D0KZ90	C3(Carbamidomethyl)	HCD	1	0	1	1		4.9e-06	13	13	13	66	1	0	10	24	12490000	2	780.833	1560.66	0	1.48	21.55	5608	5608	MS2	8/120	8	120	DS_050319_T8_KO_1h.raw
High	A	2	GGcMPVTGNEYYGR	1	385	Unambiguous	Carboxysome shell protein CsoS2 OS=Halothiobacillus neapolitanus (strain ATCC 23641 / c2) GN=Hneap_0920 PE=4 SV=1 - [D0KZ90_HALNC]	1	1	D0KZ90	C3(Carbamidomethyl)	HCD	1	0	1	1		0.0004	13	13	13	47	1	0	6	100	796000	2	780.834	1560.66	0	2.81	22.61	5993	5993	MS2	6/120	6	120	DS_050319_T8_KO_1h.raw
High	A	2	GGcMPVTGNEYYGR	1	385	Unambiguous	Carboxysome shell protein CsoS2 OS=Halothiobacillus neapolitanus (strain ATCC 23641 / c2) GN=Hneap_0920 PE=4 SV=1 - [D0KZ90_HALNC]	1	1	D0KZ90	C3(Carbamidomethyl)	HCD	1	0	1	1		0.21	13	13	13	20	1	0	0	100	436700	2	780.834	1560.66	0	2.97	23.35	6267	6267	MS2	3/120	3	120	DS_050319_T8_KO_1h.raw
High	A	2	GGcMPVTGNEYYGR	1	385	Unambiguous	Carboxysome shell protein CsoS2 OS=Halothiobacillus neapolitanus (strain ATCC 23641 / c2) GN=Hneap_0920 PE=4 SV=1 - [D0KZ90_HALNC]	1	1	D0KZ90	C3(Carbamidomethyl)	HCD	1	0	1	1		5.3e-05	13	13	13	56	1	0	0	58	3002000	2	780.834	1560.66	0	2.97	21.89	5731	5731	MS2	10/120	10	120	DS_050319_T8_KO_1h.raw
High	A	2	GGcMPVTGNEYYGR	1	385	Unambiguous	Carboxysome shell protein CsoS2 OS=Halothiobacillus neapolitanus (strain ATCC 23641 / c2) GN=Hneap_0920 PE=4 SV=1 - [D0KZ90_HALNC]	1	1	D0KZ90	C3(Carbamidomethyl)	HCD	1	0	1	1		1.4e-05	13	13	13	61	1	0	13	66	3882000	3	520.892	1560.66	0	3	21.57	5618	5618	MS2	10/120	10	120	DS_050319_T8_KO_1h.raw
High	A	2	GGcMPVTGNEYYGR	1	385	Unambiguous	Carboxysome shell protein CsoS2 OS=Halothiobacillus neapolitanus (strain ATCC 23641 / c2) GN=Hneap_0920 PE=4 SV=1 - [D0KZ90_HALNC]	1	1	D0KZ90	C3(Carbamidomethyl)	HCD	1	0	1	1		0.047	13	13	13	26	1	0	0	100	520900	2	780.835	1560.66	0	3.13	22.98	6129	6129	MS2	4/120	4	120	DS_050319_T8_KO_1h.raw
High	A	2	GGcMPVTGNEYYGR	1	385	Unambiguous	Carboxysome shell protein CsoS2 OS=Halothiobacillus neapolitanus (strain ATCC 23641 / c2) GN=Hneap_0920 PE=4 SV=1 - [D0KZ90_HALNC]	1	1	D0KZ90	C3(Carbamidomethyl)	HCD	1	0	1	1		0.16	13	13	13	21	1	0	3	100	305300	2	780.835	1560.66	0	3.36	23.72	6407	6407	MS2	3/120	3	120	DS_050319_T8_KO_1h.raw
High	A	2	GGcmPVTGNEYYGR	1	385	Unambiguous	Carboxysome shell protein CsoS2 OS=Halothiobacillus neapolitanus (strain ATCC 23641 / c2) GN=Hneap_0920 PE=4 SV=1 - [D0KZ90_HALNC]	1	1	D0KZ90	C3(Carbamidomethyl); M4(Oxidation)	HCD	1	0	1	1		3.1e-07	13	13	13	78	1	0	1	41	5399000	2	788.831	1576.65	0	1.75	20.01	5049	5049	MS2	11/120	11	120	DS_050319_T8_KO_1h.raw
High	A	2	GGcmPVTGNEYYGR	1	385	Unambiguous	Carboxysome shell protein CsoS2 OS=Halothiobacillus neapolitanus (strain ATCC 23641 / c2) GN=Hneap_0920 PE=4 SV=1 - [D0KZ90_HALNC]	1	1	D0KZ90	C3(Carbamidomethyl); M4(Oxidation)	HCD	1	0	1	1		1.3e-05	13	13	13	62	1	0	2	58	5863000	2	788.831	1576.66	0	2.06	19.65	4917	4917	MS2	11/120	11	120	DS_050319_T8_KO_1h.raw
High	A	2	GGcmPVTGNEYYGR	1	385	Unambiguous	Carboxysome shell protein CsoS2 OS=Halothiobacillus neapolitanus (strain ATCC 23641 / c2) GN=Hneap_0920 PE=4 SV=1 - [D0KZ90_HALNC]	1	1	D0KZ90	C3(Carbamidomethyl); M4(Oxidation)	HCD	1	0	1	1		0.0027	13	13	13	39	1	0	10	100	1206000	2	788.832	1576.66	0	2.45	21.48	5583	5583	MS2	7/120	7	120	DS_050319_T8_KO_1h.raw
High	A	2	GGcmPVTGNEYYGR	1	385	Unambiguous	Carboxysome shell protein CsoS2 OS=Halothiobacillus neapolitanus (strain ATCC 23641 / c2) GN=Hneap_0920 PE=4 SV=1 - [D0KZ90_HALNC]	1	1	D0KZ90	C3(Carbamidomethyl); M4(Oxidation)	HCD	1	0	1	1		3e-06	13	13	13	68	1	0	0	100	1494000	2	788.832	1576.66	0	2.45	20.35	5169	5169	MS2	10/120	10	120	DS_050319_T8_KO_1h.raw
High	A	2	GGcmPVTGNEYYGR	1	385	Unambiguous	Carboxysome shell protein CsoS2 OS=Halothiobacillus neapolitanus (strain ATCC 23641 / c2) GN=Hneap_0920 PE=4 SV=1 - [D0KZ90_HALNC]	1	1	D0KZ90	C3(Carbamidomethyl); M4(Oxidation)	HCD	1	0	1	1		0.0042	13	13	13	37	1	0	0	100	241700	3	526.224	1576.66	0	2.56	19.86	4993	4993	MS2	6/120	6	120	DS_050319_T8_KO_1h.raw
High	A	2	GGcmPVTGNEYYGR	1	385	Unambiguous	Carboxysome shell protein CsoS2 OS=Halothiobacillus neapolitanus (strain ATCC 23641 / c2) GN=Hneap_0920 PE=4 SV=1 - [D0KZ90_HALNC]	1	1	D0KZ90	C3(Carbamidomethyl); M4(Oxidation)	HCD	1	0	1	1		6.8e-05	13	13	13	55	1	0	2	98	3878000	2	788.832	1576.66	0	2.83	21.1	5444	5444	MS2	10/120	10	120	DS_050319_T8_KO_1h.raw
High	A	2	GGcmPVTGNEYYGR	1	385	Unambiguous	Carboxysome shell protein CsoS2 OS=Halothiobacillus neapolitanus (strain ATCC 23641 / c2) GN=Hneap_0920 PE=4 SV=1 - [D0KZ90_HALNC]	1	1	D0KZ90	C3(Carbamidomethyl); M4(Oxidation)	HCD	1	0	1	1		0.0011	13	13	13	43	1	0	0	100	1365000	2	788.832	1576.66	0	3.38	20.74	5312	5312	MS2	7/120	7	120	DS_050319_T8_KO_1h.raw
High	A	2	GQSVTGNLVDR		125	Unambiguous	Carboxysome shell protein CsoS2 OS=Halothiobacillus neapolitanus (strain ATCC 23641 / c2) GN=Hneap_0920 PE=4 SV=1 - [D0KZ90_HALNC]	1	1	D0KZ90		HCD	1	0	1	1		0.00052	13	25	13	46	15	0	46	100	840000	2	573.3	1145.59	0	1.07	19.55	4881	4881	MS2	6/112	6	112	DS_050319_T8_KO_1h.raw
High	A	2	GQSVTGNLVDR	1	125	Unambiguous	Carboxysome shell protein CsoS2 OS=Halothiobacillus neapolitanus (strain ATCC 23641 / c2) GN=Hneap_0920 PE=4 SV=1 - [D0KZ90_HALNC]	1	1	D0KZ90		HCD	1	0	1	1		0.012	13	24	13	32	13	0	11	100	296300	2	573.3	1145.59	0	1.61	21.39	5551	5551	MS2	4/112	4	112	DS_050319_T8_KO_1h.raw
High	A	2	GQSVTGNLVDR	1	125	Unambiguous	Carboxysome shell protein CsoS2 OS=Halothiobacillus neapolitanus (strain ATCC 23641 / c2) GN=Hneap_0920 PE=4 SV=1 - [D0KZ90_HALNC]	1	1	D0KZ90		HCD	1	0	1	1		0.063	13	24	13	25	14	0	7	100	236400	2	573.3	1145.59	0	2.35	21.99	5764	5764	MS2	5/112	5	112	DS_050319_T8_KO_1h.raw
Low	A	2	GQSVTGNLVDR	1	125	Unconsidered	Carboxysome shell protein CsoS2 OS=Halothiobacillus neapolitanus (strain ATCC 23641 / c2) GN=Hneap_0920 PE=4 SV=1 - [D0KZ90_HALNC]	1	1	D0KZ90		HCD	1	0	1	1		1.8	13	24	13	11	14	0	60	100	91350	2	573.301	1145.59	0	2.88	23.43	6299	6299	MS2	2/112	2	112	DS_050319_T8_KO_1h.raw
High	A	2	GQSVTGNLVDR	1	125	Unambiguous	Carboxysome shell protein CsoS2 OS=Halothiobacillus neapolitanus (strain ATCC 23641 / c2) GN=Hneap_0920 PE=4 SV=1 - [D0KZ90_HALNC]	1	1	D0KZ90		HCD	1	0	1	1		8.9e-07	13	24	13	74	14	0	1	21	8975000	2	573.301	1145.59	0	2.88	19.91	5013	5013	MS2	9/112	9	112	DS_050319_T8_KO_1h.raw
High	A	2	GQSVTGNLVDR	1	125	Unambiguous	Carboxysome shell protein CsoS2 OS=Halothiobacillus neapolitanus (strain ATCC 23641 / c2) GN=Hneap_0920 PE=4 SV=1 - [D0KZ90_HALNC]	1	1	D0KZ90		HCD	1	0	1	1		1.7e-06	13	24	13	71	14	0	4	92	1807000	2	573.301	1145.59	0	3.31	20.28	5144	5144	MS2	9/112	9	112	DS_050319_T8_KO_1h.raw
High	A	2	GQSVTGNLVDR	1	125	Unambiguous	Carboxysome shell protein CsoS2 OS=Halothiobacillus neapolitanus (strain ATCC 23641 / c2) GN=Hneap_0920 PE=4 SV=1 - [D0KZ90_HALNC]	1	1	D0KZ90		HCD	1	0	1	1		0.00037	13	24	13	47	14	0	8	100	381500	2	573.301	1145.6	0	3.74	21.04	5420	5420	MS2	6/112	6	112	DS_050319_T8_KO_1h.raw
High	A	2	GRPVSGTEVSR		107	Unambiguous	Carboxysome shell protein CsoS2 OS=Halothiobacillus neapolitanus (strain ATCC 23641 / c2) GN=Hneap_0920 PE=4 SV=1 - [D0KZ90_HALNC]	1	1	D0KZ90		HCD	1	0	1	1		0.00011	13	24	13	53	13	0	2	100	1202000	3	382.208	1144.61	0	1.22	15.74	3538	3538	MS2	13/108	13	108	DS_050319_T8_KO_1h.raw
High	A	2	GRPVSGTEVSR	1	107	Unambiguous	Carboxysome shell protein CsoS2 OS=Halothiobacillus neapolitanus (strain ATCC 23641 / c2) GN=Hneap_0920 PE=4 SV=1 - [D0KZ90_HALNC]	1	1	D0KZ90		HCD	1	0	1	1		0.00089	13	24	13	44	13	0	7	100	555500	3	382.208	1144.61	0	1.38	16.82	3892	3892	MS2	8/108	8	108	DS_050319_T8_KO_1h.raw
High	A	2	GRPVSGTEVSR	1	107	Unambiguous	Carboxysome shell protein CsoS2 OS=Halothiobacillus neapolitanus (strain ATCC 23641 / c2) GN=Hneap_0920 PE=4 SV=1 - [D0KZ90_HALNC]	1	1	D0KZ90		HCD	1	0	1	1		6.1e-05	13	24	13	55	13	0	0	100	1693000	2	572.808	1144.61	0	1.4	15.74	3537	3537	MS2	10/108	10	108	DS_050319_T8_KO_1h.raw
High	A	2	GRPVSGTEVSR	1	107	Unambiguous	Carboxysome shell protein CsoS2 OS=Halothiobacillus neapolitanus (strain ATCC 23641 / c2) GN=Hneap_0920 PE=4 SV=1 - [D0KZ90_HALNC]	1	1	D0KZ90		HCD	1	0	1	1		0.00045	13	24	13	46	13	0	3	100	1163000	3	382.208	1144.61	0	1.54	16.45	3767	3767	MS2	8/108	8	108	DS_050319_T8_KO_1h.raw
High	A	2	GRPVSGTEVSR	1	107	Unambiguous	Carboxysome shell protein CsoS2 OS=Halothiobacillus neapolitanus (strain ATCC 23641 / c2) GN=Hneap_0920 PE=4 SV=1 - [D0KZ90_HALNC]	1	1	D0KZ90		HCD	1	0	1	1		0.00014	13	24	13	52	13	0	1	100	1601000	2	572.808	1144.61	0	1.82	16.45	3765	3765	MS2	6/108	6	108	DS_050319_T8_KO_1h.raw
High	A	2	GRPVSGTEVSR	1	107	Unambiguous	Carboxysome shell protein CsoS2 OS=Halothiobacillus neapolitanus (strain ATCC 23641 / c2) GN=Hneap_0920 PE=4 SV=1 - [D0KZ90_HALNC]	1	1	D0KZ90		HCD	1	0	1	1		0.0016	13	24	13	41	13	0	5	100	298200	3	382.208	1144.61	0	1.86	17.57	4154	4154	MS2	7/108	7	108	DS_050319_T8_KO_1h.raw
High	A	2	GRPVSGTEVSR	1	107	Unambiguous	Carboxysome shell protein CsoS2 OS=Halothiobacillus neapolitanus (strain ATCC 23641 / c2) GN=Hneap_0920 PE=4 SV=1 - [D0KZ90_HALNC]	1	1	D0KZ90		HCD	1	0	1	1		0.044	13	24	13	27	13	0	7	100	750300	2	572.808	1144.61	0	1.93	16.81	3891	3891	MS2	4/108	4	108	DS_050319_T8_KO_1h.raw
High	A	2	GRPVSGTEVSR	1	107	Unambiguous	Carboxysome shell protein CsoS2 OS=Halothiobacillus neapolitanus (strain ATCC 23641 / c2) GN=Hneap_0920 PE=4 SV=1 - [D0KZ90_HALNC]	1	1	D0KZ90		HCD	1	0	1	1	16	0.056	13	25	13	25	15	0	7	100	162000	3	382.208	1144.61	0	2.18	19.93	5021	5021	MS2	3/108	3	108	DS_050319_T8_KO_1h.raw
High	A	2	GRPVSGTEVSR	1	107	Unambiguous	Carboxysome shell protein CsoS2 OS=Halothiobacillus neapolitanus (strain ATCC 23641 / c2) GN=Hneap_0920 PE=4 SV=1 - [D0KZ90_HALNC]	1	1	D0KZ90		HCD	1	0	1	1		6.7e-05	13	25	13	55	15	0	0	7	20160000	2	572.808	1144.61	0	2.25	16.09	3643	3643	MS2	6/108	6	108	DS_050319_T8_KO_1h.raw
High	A	2	GRPVSGTEVSR	1	107	Unambiguous	Carboxysome shell protein CsoS2 OS=Halothiobacillus neapolitanus (strain ATCC 23641 / c2) GN=Hneap_0920 PE=4 SV=1 - [D0KZ90_HALNC]	1	1	D0KZ90		HCD	1	0	1	1		0.0025	13	25	13	39	15	0	0	100	637300	3	382.208	1144.61	0	2.34	17.17	4017	4017	MS2	8/108	8	108	DS_050319_T8_KO_1h.raw
High	A	2	GRPVSGTEVSR	1	107	Unambiguous	Carboxysome shell protein CsoS2 OS=Halothiobacillus neapolitanus (strain ATCC 23641 / c2) GN=Hneap_0920 PE=4 SV=1 - [D0KZ90_HALNC]	1	1	D0KZ90		HCD	1	0	1	1		0.00027	13	25	13	49	15	0	0	8	17290000	3	382.208	1144.61	0	2.42	16.09	3644	3644	MS2	11/108	11	108	DS_050319_T8_KO_1h.raw
High	A	2	GRPVSGTEVSR	1	107	Unambiguous	Carboxysome shell protein CsoS2 OS=Halothiobacillus neapolitanus (strain ATCC 23641 / c2) GN=Hneap_0920 PE=4 SV=1 - [D0KZ90_HALNC]	1	1	D0KZ90		HCD	1	0	1	1	16	0.0016	13	25	13	41	15	0	6	100	255800	3	382.208	1144.61	0	2.5	18.47	4482	4482	MS2	7/108	7	108	DS_050319_T8_KO_1h.raw
Middle	A	2	GRPVSGTEVSR	1	107	Unambiguous	Carboxysome shell protein CsoS2 OS=Halothiobacillus neapolitanus (strain ATCC 23641 / c2) GN=Hneap_0920 PE=4 SV=1 - [D0KZ90_HALNC]	1	1	D0KZ90		HCD	1	0	1	1		0.22	13	25	13	20	15	0	5	100	324900	2	572.809	1144.61	0	2.67	17.91	4279	4279	MS2	5/108	5	108	DS_050319_T8_KO_1h.raw
Middle	A	2	GRPVSGTEVSR	1	107	Unambiguous	Carboxysome shell protein CsoS2 OS=Halothiobacillus neapolitanus (strain ATCC 23641 / c2) GN=Hneap_0920 PE=4 SV=1 - [D0KZ90_HALNC]	1	1	D0KZ90		HCD	1	0	1	1		0.87	13	25	13	14	15	0	11	100	172000	2	572.809	1144.61	0	2.89	19.2	4751	4751	MS2	2/108	2	108	DS_050319_T8_KO_1h.raw
High	A	2	GRPVSGTEVSR	1	107	Unambiguous	Carboxysome shell protein CsoS2 OS=Halothiobacillus neapolitanus (strain ATCC 23641 / c2) GN=Hneap_0920 PE=4 SV=1 - [D0KZ90_HALNC]	1	1	D0KZ90		HCD	1	0	1	1	17	0.033	13	25	13	28	16	0	17	100	196100	3	382.209	1144.61	0	3.46	19.34	4802	4802	MS2	4/108	4	108	DS_050319_T8_KO_1h.raw
Middle	A	2	GRPVSGTEVSR	1	107	Unambiguous	Carboxysome shell protein CsoS2 OS=Halothiobacillus neapolitanus (strain ATCC 23641 / c2) GN=Hneap_0920 PE=4 SV=1 - [D0KZ90_HALNC]	1	1	D0KZ90		HCD	1	0	1	1	17	0.53	13	25	13	16	16	0	18	100	91660	3	382.209	1144.61	0	3.54	22.89	6096	6096	MS2	3/108	3	108	DS_050319_T8_KO_1h.raw
Middle	A	2	GRPVSGTEVSR	1	107	Unambiguous	Carboxysome shell protein CsoS2 OS=Halothiobacillus neapolitanus (strain ATCC 23641 / c2) GN=Hneap_0920 PE=4 SV=1 - [D0KZ90_HALNC]	1	1	D0KZ90		HCD	1	0	1	1		0.3	13	25	13	18	15	0	18	100	109800	3	382.209	1144.61	0	4.18	20.46	5211	5211	MS2	3/108	3	108	DS_050319_T8_KO_1h.raw
Middle	A	2	GRPVSGTEVSR	1	107	Unambiguous	Carboxysome shell protein CsoS2 OS=Halothiobacillus neapolitanus (strain ATCC 23641 / c2) GN=Hneap_0920 PE=4 SV=1 - [D0KZ90_HALNC]	1	1	D0KZ90		HCD	1	0	1	1		0.12	13	24	13	22	13	0	7	100	469200	2	572.81	1144.61	0	4.59	17.38	4085	4085	MS2	5/108	5	108	DS_050319_T8_KO_1h.raw
Low	A	2	GRPVSGTEVSRTEK		383	Unconsidered	Carboxysome shell protein CsoS2 OS=Halothiobacillus neapolitanus (strain ATCC 23641 / c2) GN=Hneap_0920 PE=4 SV=1 - [D0KZ90_HALNC]	1	1	D0KZ90		HCD	1	0	1	1		1.2	13	25	13	12	18	1	3	100	397000	3	501.603	1502.8	0	2.08	16.43	3760	3760	MS2	3/144	3	144	DS_050319_T8_KO_1h.raw
Middle	A	2	GTAPScKPTGR		106	Unambiguous	Carboxysome shell protein CsoS2 OS=Halothiobacillus neapolitanus (strain ATCC 23641 / c2) GN=Hneap_0920 PE=4 SV=1 - [D0KZ90_HALNC]	1	1	D0KZ90	C6(Carbamidomethyl)	HCD	1	0	1	1		0.46	13	23	13	16	10	0	17	100	66800	3	377.858	1131.56	0	1.74	14.25	3153	3153	MS2	3/102	3	102	DS_050319_T8_KO_1h.raw
High	A	2	GTSVSGQQLDHAPK		295	Unambiguous	Carboxysome shell protein CsoS2 OS=Halothiobacillus neapolitanus (strain ATCC 23641 / c2) GN=Hneap_0920 PE=4 SV=1 - [D0KZ90_HALNC]	1	1	D0KZ90		HCD	1	0	1	1		8.1e-05	13	22	13	54	9	0	6	100	1390000	2	712.861	1424.71	0	1.4	16.81	3890	3890	MS2	7/134	7	134	DS_050319_T8_KO_1h.raw
High	A	2	GTSVSGQQLDHAPK	1	295	Unambiguous	Carboxysome shell protein CsoS2 OS=Halothiobacillus neapolitanus (strain ATCC 23641 / c2) GN=Hneap_0920 PE=4 SV=1 - [D0KZ90_HALNC]	1	1	D0KZ90		HCD	1	0	1	1		0.00064	13	22	13	45	9	0	0	3	104900000	2	712.861	1424.72	0	1.66	17.15	4012	4012	MS2	9/134	9	134	DS_050319_T8_KO_1h.raw
High	A	2	GTSVSGQQLDHAPK	1	295	Unambiguous	Carboxysome shell protein CsoS2 OS=Halothiobacillus neapolitanus (strain ATCC 23641 / c2) GN=Hneap_0920 PE=4 SV=1 - [D0KZ90_HALNC]	1	1	D0KZ90		HCD	1	0	1	1		0.001	13	22	13	43	9	0	0	100	1597000	2	712.861	1424.72	0	1.75	17.52	4133	4133	MS2	8/134	8	134	DS_050319_T8_KO_1h.raw
High	A	2	GTSVSGQQLDHAPK	1	295	Unambiguous	Carboxysome shell protein CsoS2 OS=Halothiobacillus neapolitanus (strain ATCC 23641 / c2) GN=Hneap_0920 PE=4 SV=1 - [D0KZ90_HALNC]	1	1	D0KZ90		HCD	1	0	1	1		1.3e-05	13	22	13	62	9	0	9	100	1771000	3	475.577	1424.72	0	1.84	16.81	3889	3889	MS2	7/134	7	134	DS_050319_T8_KO_1h.raw
High	A	2	GTSVSGQQLDHAPK	1	295	Unambiguous	Carboxysome shell protein CsoS2 OS=Halothiobacillus neapolitanus (strain ATCC 23641 / c2) GN=Hneap_0920 PE=4 SV=1 - [D0KZ90_HALNC]	1	1	D0KZ90		HCD	1	0	1	1		0.00051	13	22	13	46	9	0	15	58	2840000	3	475.577	1424.72	0	2.36	17.52	4132	4132	MS2	7/134	7	134	DS_050319_T8_KO_1h.raw
High	A	2	GTSVSGQQLDHAPK	1	295	Unambiguous	Carboxysome shell protein CsoS2 OS=Halothiobacillus neapolitanus (strain ATCC 23641 / c2) GN=Hneap_0920 PE=4 SV=1 - [D0KZ90_HALNC]	1	1	D0KZ90		HCD	1	0	1	1		0.00025	13	22	13	49	9	0	20	100	600500	3	475.577	1424.72	0	2.62	17.87	4262	4262	MS2	6/134	6	134	DS_050319_T8_KO_1h.raw
High	A	2	GTSVSGQQLDHAPK	1	295	Unambiguous	Carboxysome shell protein CsoS2 OS=Halothiobacillus neapolitanus (strain ATCC 23641 / c2) GN=Hneap_0920 PE=4 SV=1 - [D0KZ90_HALNC]	1	1	D0KZ90		HCD	1	0	1	1		0.00021	13	22	13	50	9	0	0	1	163200000	3	475.577	1424.72	0	3.13	17.15	4011	4011	MS2	8/134	8	134	DS_050319_T8_KO_1h.raw
Middle	A	2	HITGTAGQWASGR		211	Unambiguous	Carboxysome shell protein CsoS2 OS=Halothiobacillus neapolitanus (strain ATCC 23641 / c2) GN=Hneap_0920 PE=4 SV=1 - [D0KZ90_HALNC]	1	1	D0KZ90		HCD	1	0	1	1		0.42	13	22	13	17	8	0	0	100	1006000	2	671.338	1341.67	0	1.41	20.14	5098	5098	MS2	4/122	4	122	DS_050319_T8_KO_1h.raw
High	A	2	HITGTAGQWASGR	1	211	Unambiguous	Carboxysome shell protein CsoS2 OS=Halothiobacillus neapolitanus (strain ATCC 23641 / c2) GN=Hneap_0920 PE=4 SV=1 - [D0KZ90_HALNC]	1	1	D0KZ90		HCD	1	0	1	1		7.5e-08	13	22	13	84	8	0	0	11	50520000	2	671.338	1341.67	0	2.5	19.78	4963	4963	MS2	12/122	12	122	DS_050319_T8_KO_1h.raw
High	A	2	HITGTAGQWASGR	1	211	Unambiguous	Carboxysome shell protein CsoS2 OS=Halothiobacillus neapolitanus (strain ATCC 23641 / c2) GN=Hneap_0920 PE=4 SV=1 - [D0KZ90_HALNC]	1	1	D0KZ90		HCD	1	0	1	1		2.5e-05	13	23	13	59	10	0	1	3	54470000	3	447.895	1341.67	0	3.38	19.78	4964	4964	MS2	13/122	13	122	DS_050319_T8_KO_1h.raw
High	A	2	HITGTAGQWASGR	1	211	Unambiguous	Carboxysome shell protein CsoS2 OS=Halothiobacillus neapolitanus (strain ATCC 23641 / c2) GN=Hneap_0920 PE=4 SV=1 - [D0KZ90_HALNC]	1	1	D0KZ90		HCD	1	0	1	1		0.087	13	23	13	24	10	0	2	100	514800	2	671.339	1341.67	0	3.5	20.49	5222	5222	MS2	4/122	4	122	DS_050319_T8_KO_1h.raw
High	A	2	IcGGGVGKVR		61	Unambiguous	Carboxysome shell protein CsoS2 OS=Halothiobacillus neapolitanus (strain ATCC 23641 / c2) GN=Hneap_0920 PE=4 SV=1 - [D0KZ90_HALNC]	1	1	D0KZ90	C2(Carbamidomethyl)	HCD	1	0	1	1		0.055	13	25	13	26	17	1	58	100	165600	3	334.856	1002.55	0	2.67	17.76	4222	4222	MS2	5/78	5	78	DS_050319_T8_KO_1h.raw
High	A	2	ITGNDIAPSGR		100	Unambiguous	Carboxysome shell protein CsoS2 OS=Halothiobacillus neapolitanus (strain ATCC 23641 / c2) GN=Hneap_0920 PE=4 SV=1 - [D0KZ90_HALNC]	1	1	D0KZ90		HCD	1	0	1	1		7.2e-06	13	24	13	64	13	0	0	41	3410000	2	550.789	1100.57	0	1.54	18.31	4423	4423	MS2	7/108	7	108	DS_050319_T8_KO_1h.raw
High	A	2	ITGNDIAPSGR	1	100	Unambiguous	Carboxysome shell protein CsoS2 OS=Halothiobacillus neapolitanus (strain ATCC 23641 / c2) GN=Hneap_0920 PE=4 SV=1 - [D0KZ90_HALNC]	1	1	D0KZ90		HCD	1	0	1	1		0.0014	13	24	13	42	13	0	0	39	2621000	3	367.529	1100.57	0	2.05	18.05	4328	4328	MS2	5/108	5	108	DS_050319_T8_KO_1h.raw
High	A	2	ITGNDIAPSGR	1	100	Unambiguous	Carboxysome shell protein CsoS2 OS=Halothiobacillus neapolitanus (strain ATCC 23641 / c2) GN=Hneap_0920 PE=4 SV=1 - [D0KZ90_HALNC]	1	1	D0KZ90		HCD	1	0	1	1		0.00076	13	24	13	44	13	0	4	100	428900	2	550.79	1100.57	0	2.54	19.12	4723	4723	MS2	6/108	6	108	DS_050319_T8_KO_1h.raw
High	A	2	ITGNDIAPSGR	1	100	Unambiguous	Carboxysome shell protein CsoS2 OS=Halothiobacillus neapolitanus (strain ATCC 23641 / c2) GN=Hneap_0920 PE=4 SV=1 - [D0KZ90_HALNC]	1	1	D0KZ90		HCD	1	0	1	1		0.00015	13	24	13	51	13	0	33	100	227200	2	550.79	1100.57	0	2.87	17.95	4291	4291	MS2	7/108	7	108	DS_050319_T8_KO_1h.raw
High	A	2	ITGPGMLATGLITGTPEFR		447	Unambiguous	Carboxysome shell protein CsoS2 OS=Halothiobacillus neapolitanus (strain ATCC 23641 / c2) GN=Hneap_0920 PE=4 SV=1 - [D0KZ90_HALNC]	1	1	D0KZ90		HCD	1	0	1	1		5.6e-08	13	24	13	86	13	0	10	100	1450000	2	966.519	1932.03	0	2.42	31.91	9289	9289	MS2	10/174	10	174	DS_050319_T8_KO_1h.raw
High	A	2	ITGPGMLATGLITGTPEFR	1	447	Unambiguous	Carboxysome shell protein CsoS2 OS=Halothiobacillus neapolitanus (strain ATCC 23641 / c2) GN=Hneap_0920 PE=4 SV=1 - [D0KZ90_HALNC]	1	1	D0KZ90		HCD	1	0	1	1		0.0006	13	24	13	45	13	0	15	100	116900	2	966.519	1932.03	0	2.73	31.57	9179	9179	MS2	6/174	6	174	DS_050319_T8_KO_1h.raw
High	A	2	ITGPGMLATGLITGTPEFR	1	447	Unambiguous	Carboxysome shell protein CsoS2 OS=Halothiobacillus neapolitanus (strain ATCC 23641 / c2) GN=Hneap_0920 PE=4 SV=1 - [D0KZ90_HALNC]	1	1	D0KZ90		HCD	1	0	1	1		0.00019	13	24	13	50	12	0	0	100	277800	2	966.519	1932.03	0	2.86	32.26	9399	9399	MS2	6/174	6	174	DS_050319_T8_KO_1h.raw
High	A	2	ITGPGMLATGLITGTPEFR	1	447	Unambiguous	Carboxysome shell protein CsoS2 OS=Halothiobacillus neapolitanus (strain ATCC 23641 / c2) GN=Hneap_0920 PE=4 SV=1 - [D0KZ90_HALNC]	1	1	D0KZ90		HCD	1	0	1	1		0.034	13	24	13	28	13	0	47	100	117600	3	644.682	1932.03	0	3.1	31.57	9180	9180	MS2	4/174	4	174	DS_050319_T8_KO_1h.raw
High	A	2	ITGPGMLATGLITGTPEFR	1	447	Unambiguous	Carboxysome shell protein CsoS2 OS=Halothiobacillus neapolitanus (strain ATCC 23641 / c2) GN=Hneap_0920 PE=4 SV=1 - [D0KZ90_HALNC]	1	1	D0KZ90		HCD	1	0	1	1		0.00027	13	24	13	49	13	0	0	95	2015000	3	644.682	1932.03	0	3.2	31.91	9288	9288	MS2	15/174	15	174	DS_050319_T8_KO_1h.raw
High	A	2	ITGPGMLATGLITGTPEFR	1	447	Unambiguous	Carboxysome shell protein CsoS2 OS=Halothiobacillus neapolitanus (strain ATCC 23641 / c2) GN=Hneap_0920 PE=4 SV=1 - [D0KZ90_HALNC]	1	1	D0KZ90		HCD	1	0	1	1		0.012	13	24	13	32	13	0	7	100	182100	3	644.682	1932.03	0	3.48	32.6	9504	9504	MS2	5/174	5	174	DS_050319_T8_KO_1h.raw
High	A	2	ITGPGMLATGLITGTPEFR	1	447	Unambiguous	Carboxysome shell protein CsoS2 OS=Halothiobacillus neapolitanus (strain ATCC 23641 / c2) GN=Hneap_0920 PE=4 SV=1 - [D0KZ90_HALNC]	1	1	D0KZ90		HCD	1	0	1	1		0.0027	13	24	13	39	13	0	2	100	375800	3	644.682	1932.03	0	3.48	32.25	9398	9398	MS2	5/174	5	174	DS_050319_T8_KO_1h.raw
High	A	2	ITGPGmLATGLITGTPEFR	1	447	Unambiguous	Carboxysome shell protein CsoS2 OS=Halothiobacillus neapolitanus (strain ATCC 23641 / c2) GN=Hneap_0920 PE=4 SV=1 - [D0KZ90_HALNC]	1	1	D0KZ90	M6(Oxidation)	HCD	1	0	1	1		0.012	13	24	13	32	13	0	0	100	270700	2	974.515	1948.02	0	0.56	30.94	8963	8963	MS2	5/174	5	174	DS_050319_T8_KO_1h.raw
High	A	2	ITGPGmLATGLITGTPEFR	1	447	Unambiguous	Carboxysome shell protein CsoS2 OS=Halothiobacillus neapolitanus (strain ATCC 23641 / c2) GN=Hneap_0920 PE=4 SV=1 - [D0KZ90_HALNC]	1	1	D0KZ90	M6(Oxidation)	HCD	1	0	1	1		0.002	13	22	13	40	9	0	2	100	138700	2	974.517	1948.03	0	3.13	30.22	8716	8716	MS2	5/174	5	174	DS_050319_T8_KO_1h.raw
High	A	2	ITGPGmLATGLITGTPEFR	1	447	Unambiguous	Carboxysome shell protein CsoS2 OS=Halothiobacillus neapolitanus (strain ATCC 23641 / c2) GN=Hneap_0920 PE=4 SV=1 - [D0KZ90_HALNC]	1	1	D0KZ90	M6(Oxidation)	HCD	1	0	1	1		5.4e-08	13	22	13	86	9	0	0	100	1601000	2	974.517	1948.03	0	3.13	30.58	8839	8839	MS2	10/174	10	174	DS_050319_T8_KO_1h.raw
High	A	2	ITGPGmLATGLITGTPEFR	1	447	Unambiguous	Carboxysome shell protein CsoS2 OS=Halothiobacillus neapolitanus (strain ATCC 23641 / c2) GN=Hneap_0920 PE=4 SV=1 - [D0KZ90_HALNC]	1	1	D0KZ90	M6(Oxidation)	HCD	1	0	1	1		0.00034	13	22	13	48	9	0	0	86	2307000	3	650.014	1948.03	0	3.49	30.58	8838	8838	MS2	6/174	6	174	DS_050319_T8_KO_1h.raw
High	A	2	ITGPGmLATGLITGTPEFR	1	447	Unambiguous	Carboxysome shell protein CsoS2 OS=Halothiobacillus neapolitanus (strain ATCC 23641 / c2) GN=Hneap_0920 PE=4 SV=1 - [D0KZ90_HALNC]	1	1	D0KZ90	M6(Oxidation)	HCD	1	0	1	1		0.0006	13	22	13	45	9	0	9	100	148800	3	650.015	1948.03	0	4.34	30.22	8715	8715	MS2	5/174	5	174	DS_050319_T8_KO_1h.raw
Middle	A	2	ITGSSGNDTQGSLITYSGGAR		469	Unambiguous	Carboxysome shell protein CsoS2 OS=Halothiobacillus neapolitanus (strain ATCC 23641 / c2) GN=Hneap_0920 PE=4 SV=1 - [D0KZ90_HALNC]	1	1	D0KZ90		HCD	1	0	1	1		0.32	13	19	13	18	4	0	72	100	113000	4	511.251	2041.98	0	2.25	22.14	5821	5821	MS2	3/218	3	218	DS_050319_T8_KO_1h.raw
High	A	2	ITGSSGNDTQGSLITYSGGAR	1	469	Unambiguous	Carboxysome shell protein CsoS2 OS=Halothiobacillus neapolitanus (strain ATCC 23641 / c2) GN=Hneap_0920 PE=4 SV=1 - [D0KZ90_HALNC]	1	1	D0KZ90		HCD	1	0	1	1		3.3e-05	13	19	13	58	4	0	1	9	21400000	3	681.333	2041.98	0	2.44	22.09	5804	5804	MS2	7/218	7	218	DS_050319_T8_KO_1h.raw
High	A	2	ITGSSGNDTQGSLITYSGGAR	1	469	Unambiguous	Carboxysome shell protein CsoS2 OS=Halothiobacillus neapolitanus (strain ATCC 23641 / c2) GN=Hneap_0920 PE=4 SV=1 - [D0KZ90_HALNC]	1	1	D0KZ90		HCD	1	0	1	1		0.0076	13	19	13	34	4	0	5	100	612800	3	681.333	2041.98	0	2.53	22.46	5938	5938	MS2	7/218	7	218	DS_050319_T8_KO_1h.raw
High	A	2	ITGSSGNDTQGSLITYSGGAR	1	469	Unambiguous	Carboxysome shell protein CsoS2 OS=Halothiobacillus neapolitanus (strain ATCC 23641 / c2) GN=Hneap_0920 PE=4 SV=1 - [D0KZ90_HALNC]	1	1	D0KZ90		HCD	1	0	1	1		3.5e-10	13	19	13	108	4	0	0	100	1267000	2	1021.5	2041.98	0	2.68	22.43	5927	5927	MS2	11/218	11	218	DS_050319_T8_KO_1h.raw
High	A	2	ITGSSGNDTQGSLITYSGGAR	1	469	Unambiguous	Carboxysome shell protein CsoS2 OS=Halothiobacillus neapolitanus (strain ATCC 23641 / c2) GN=Hneap_0920 PE=4 SV=1 - [D0KZ90_HALNC]	1	1	D0KZ90		HCD	1	0	1	1		4.6e-10	13	19	13	106	4	0	0	100	2480000	2	1021.5	2041.98	0	2.98	22.06	5793	5793	MS2	16/218	16	218	DS_050319_T8_KO_1h.raw
Low	A	2	KSHVTGNEPGTcR		306	Unconsidered	Carboxysome shell protein CsoS2 OS=Halothiobacillus neapolitanus (strain ATCC 23641 / c2) GN=Hneap_0920 PE=4 SV=1 - [D0KZ90_HALNC]	1	1	D0KZ90	C12(Carbamidomethyl)	HCD	1	0	1	1		1.1	13	23	13	13	10	1	18	100	446000	2	721.845	1442.68	0	0.88	15.67	3509	3509	MS2	4/138	4	138	DS_050319_T8_KO_1h.raw
Middle	A	2	KSHVTGNEPGTcR	1	306	Unambiguous	Carboxysome shell protein CsoS2 OS=Halothiobacillus neapolitanus (strain ATCC 23641 / c2) GN=Hneap_0920 PE=4 SV=1 - [D0KZ90_HALNC]	1	1	D0KZ90	C12(Carbamidomethyl)	HCD	1	0	1	1		0.53	13	23	13	16	10	1	4	100	1946000	3	481.566	1442.68	0	1.27	15.69	3518	3518	MS2	8/138	8	138	DS_050319_T8_KO_1h.raw
High	A	2	KVETGHTLSGGSVTGTQVDR		460	Unambiguous	Carboxysome shell protein CsoS2 OS=Halothiobacillus neapolitanus (strain ATCC 23641 / c2) GN=Hneap_0920 PE=4 SV=1 - [D0KZ90_HALNC]	1	1	D0KZ90		HCD	1	0	1	1		0.046	13	22	13	26	9	1	0	100	688800	2	1015.02	2029.03	0	1.97	19.15	4734	4734	MS2	6/222	6	222	DS_050319_T8_KO_1h.raw
High	A	2	KVETGHTLSGGSVTGTQVDR	1	460	Unambiguous	Carboxysome shell protein CsoS2 OS=Halothiobacillus neapolitanus (strain ATCC 23641 / c2) GN=Hneap_0920 PE=4 SV=1 - [D0KZ90_HALNC]	1	1	D0KZ90		HCD	1	0	1	1		1.6e-09	13	22	13	101	9	1	0	14	25040000	2	1015.02	2029.04	0	2.09	18.79	4601	4601	MS2	16/222	16	222	DS_050319_T8_KO_1h.raw
High	A	2	KVETGHTLSGGSVTGTQVDR	1	460	Unambiguous	Carboxysome shell protein CsoS2 OS=Halothiobacillus neapolitanus (strain ATCC 23641 / c2) GN=Hneap_0920 PE=4 SV=1 - [D0KZ90_HALNC]	1	1	D0KZ90		HCD	1	0	1	1		9.7e-05	13	22	13	53	9	1	0	100	900200	3	677.017	2029.04	0	2.11	19.15	4732	4732	MS2	9/222	9	222	DS_050319_T8_KO_1h.raw
High	A	2	KVETGHTLSGGSVTGTQVDR	1	460	Unambiguous	Carboxysome shell protein CsoS2 OS=Halothiobacillus neapolitanus (strain ATCC 23641 / c2) GN=Hneap_0920 PE=4 SV=1 - [D0KZ90_HALNC]	1	1	D0KZ90		HCD	1	0	1	1		2.9e-10	13	22	13	108	9	1	0	3	66400000	3	677.017	2029.04	0	2.39	18.79	4600	4600	MS2	12/222	12	222	DS_050319_T8_KO_1h.raw
High	A	2	KVETGHTLSGGSVTGTQVDR	1	460	Unambiguous	Carboxysome shell protein CsoS2 OS=Halothiobacillus neapolitanus (strain ATCC 23641 / c2) GN=Hneap_0920 PE=4 SV=1 - [D0KZ90_HALNC]	1	1	D0KZ90		HCD	1	0	1	1		0.0043	13	22	13	37	9	1	13	100	370200	4	508.015	2029.04	0	3.16	19.84	4985	4985	MS2	6/222	6	222	DS_050319_T8_KO_1h.raw
High	A	2	KVETGHTLSGGSVTGTQVDR	1	460	Unambiguous	Carboxysome shell protein CsoS2 OS=Halothiobacillus neapolitanus (strain ATCC 23641 / c2) GN=Hneap_0920 PE=4 SV=1 - [D0KZ90_HALNC]	1	1	D0KZ90		HCD	1	0	1	1		5.3e-05	13	22	13	56	9	1	6	75	1820000	4	508.015	2029.04	0	3.28	19.15	4731	4731	MS2	7/222	7	222	DS_050319_T8_KO_1h.raw
High	A	2	KVETGHTLSGGSVTGTQVDR	1	460	Unambiguous	Carboxysome shell protein CsoS2 OS=Halothiobacillus neapolitanus (strain ATCC 23641 / c2) GN=Hneap_0920 PE=4 SV=1 - [D0KZ90_HALNC]	1	1	D0KZ90		HCD	1	0	1	1		0.00029	13	22	13	48	9	1	0	2	95130000	4	508.015	2029.04	0	4.24	18.79	4599	4599	MS2	7/222	7	222	DS_050319_T8_KO_1h.raw
High	A	2	LTINGAPAK		42	Unambiguous	Carboxysome shell protein CsoS2 OS=Halothiobacillus neapolitanus (strain ATCC 23641 / c2) GN=Hneap_0920 PE=4 SV=1 - [D0KZ90_HALNC]	1	1	D0KZ90		HCD	1	0	1	1		0.00023	13	18	13	49	3	0	0	76	2789000	2	442.764	884.522	0	1.89	18.87	4628	4628	MS2	7/74	7	74	DS_050319_T8_KO_1h.raw
High	A	2	LTINGAPAK	1	42	Unambiguous	Carboxysome shell protein CsoS2 OS=Halothiobacillus neapolitanus (strain ATCC 23641 / c2) GN=Hneap_0920 PE=4 SV=1 - [D0KZ90_HALNC]	1	1	D0KZ90		HCD	1	0	1	1		0.028	13	21	13	29	7	0	8	100	223100	2	442.765	884.522	0	2.72	18.13	4358	4358	MS2	4/74	4	74	DS_050319_T8_KO_1h.raw
High	A	2	LTINGAPAK	1	42	Unambiguous	Carboxysome shell protein CsoS2 OS=Halothiobacillus neapolitanus (strain ATCC 23641 / c2) GN=Hneap_0920 PE=4 SV=1 - [D0KZ90_HALNC]	1	1	D0KZ90		HCD	1	0	1	1		0.00034	13	21	13	48	7	0	5	100	456700	2	442.765	884.523	0	3.2	18.51	4498	4498	MS2	7/74	7	74	DS_050319_T8_KO_1h.raw
High	A	2	LTINGAPAK	1	42	Unambiguous	Carboxysome shell protein CsoS2 OS=Halothiobacillus neapolitanus (strain ATCC 23641 / c2) GN=Hneap_0920 PE=4 SV=1 - [D0KZ90_HALNC]	1	1	D0KZ90		HCD	1	0	1	1		0.11	13	21	13	23	7	0	67	100	245000	2	442.765	884.524	0	4.17	19.9	5010	5010	MS2	4/74	4	74	DS_050319_T8_KO_1h.raw
High	A	2	NGYQIDGYLDTALHGR		435	Unambiguous	Carboxysome shell protein CsoS2 OS=Halothiobacillus neapolitanus (strain ATCC 23641 / c2) GN=Hneap_0920 PE=4 SV=1 - [D0KZ90_HALNC]	1	1	D0KZ90		HCD	1	0	1	1		0.00013	13	21	13	52	7	0	9	100	486300	2	896.935	1792.86	0	0.7	26.61	7452	7452	MS2	7/160	7	160	DS_050319_T8_KO_1h.raw
High	A	2	NGYQIDGYLDTALHGR	1	435	Unambiguous	Carboxysome shell protein CsoS2 OS=Halothiobacillus neapolitanus (strain ATCC 23641 / c2) GN=Hneap_0920 PE=4 SV=1 - [D0KZ90_HALNC]	1	1	D0KZ90		HCD	1	0	1	1		7.8e-09	13	21	13	94	7	0	0	8	46060000	2	896.936	1792.87	0	2.33	26.24	7320	7320	MS2	12/160	12	160	DS_050319_T8_KO_1h.raw
High	A	2	NGYQIDGYLDTALHGR	1	435	Unambiguous	Carboxysome shell protein CsoS2 OS=Halothiobacillus neapolitanus (strain ATCC 23641 / c2) GN=Hneap_0920 PE=4 SV=1 - [D0KZ90_HALNC]	1	1	D0KZ90		HCD	1	0	1	1		0.081	13	21	13	24	7	0	13	100	165400	3	598.294	1792.87	0	2.6	28.63	8165	8165	MS2	4/160	4	160	DS_050319_T8_KO_1h.raw
High	A	2	NGYQIDGYLDTALHGR	1	435	Unambiguous	Carboxysome shell protein CsoS2 OS=Halothiobacillus neapolitanus (strain ATCC 23641 / c2) GN=Hneap_0920 PE=4 SV=1 - [D0KZ90_HALNC]	1	1	D0KZ90		HCD	1	0	1	1		8.8e-08	13	21	13	84	7	0	4	100	1875000	3	598.294	1792.87	0	3.01	26.58	7438	7438	MS2	9/160	9	160	DS_050319_T8_KO_1h.raw
High	A	2	NGYQIDGYLDTALHGR	1	435	Unambiguous	Carboxysome shell protein CsoS2 OS=Halothiobacillus neapolitanus (strain ATCC 23641 / c2) GN=Hneap_0920 PE=4 SV=1 - [D0KZ90_HALNC]	1	1	D0KZ90		HCD	1	0	1	1		1.7e-06	13	21	13	71	7	0	28	100	336400	2	896.937	1792.87	0	3.42	25.89	7190	7190	MS2	9/160	9	160	DS_050319_T8_KO_1h.raw
High	A	2	NGYQIDGYLDTALHGR	1	435	Unambiguous	Carboxysome shell protein CsoS2 OS=Halothiobacillus neapolitanus (strain ATCC 23641 / c2) GN=Hneap_0920 PE=4 SV=1 - [D0KZ90_HALNC]	1	1	D0KZ90		HCD	1	0	1	1		8.4e-08	13	21	13	84	7	0	7	100	1047000	3	598.294	1792.87	0	3.52	25.88	7186	7186	MS2	9/160	9	160	DS_050319_T8_KO_1h.raw
High	A	2	NGYQIDGYLDTALHGR	1	435	Unambiguous	Carboxysome shell protein CsoS2 OS=Halothiobacillus neapolitanus (strain ATCC 23641 / c2) GN=Hneap_0920 PE=4 SV=1 - [D0KZ90_HALNC]	1	1	D0KZ90		HCD	1	0	1	1		3.5e-07	13	22	13	78	8	0	0	3	67240000	3	598.294	1792.87	0	3.72	26.22	7312	7312	MS2	9/160	9	160	DS_050319_T8_KO_1h.raw
High	A	2	NGYQIDGYLDTALHGR	1	435	Unambiguous	Carboxysome shell protein CsoS2 OS=Halothiobacillus neapolitanus (strain ATCC 23641 / c2) GN=Hneap_0920 PE=4 SV=1 - [D0KZ90_HALNC]	1	1	D0KZ90		HCD	1	0	1	1		1.7e-05	13	22	13	61	8	0	3	100	644400	3	598.294	1792.87	0	3.82	26.95	7576	7576	MS2	9/160	9	160	DS_050319_T8_KO_1h.raw
High	A	2	NGYQIDGYLDTALHGR	1	435	Unambiguous	Carboxysome shell protein CsoS2 OS=Halothiobacillus neapolitanus (strain ATCC 23641 / c2) GN=Hneap_0920 PE=4 SV=1 - [D0KZ90_HALNC]	1	1	D0KZ90		HCD	1	0	1	1		0.026	13	23	13	29	11	0	28	100	396500	3	598.296	1792.87	0	6.38	27.48	7773	7773	MS2	5/160	5	160	DS_050319_T8_KO_1h.raw
High	A	2	NTNQPEQNFAPGEVMPTDFSIQTPAR		508	Unambiguous	Carboxysome shell protein CsoS2 OS=Halothiobacillus neapolitanus (strain ATCC 23641 / c2) GN=Hneap_0920 PE=4 SV=1 - [D0KZ90_HALNC]	1	1	D0KZ90		HCD	1	0	1	1		4.2e-05	13	20	13	57	5	0	0	100	1936000	3	963.788	2889.35	0	0.69	28.81	8229	8229	MS2	11/292	11	292	DS_050319_T8_KO_1h.raw
High	A	2	NTNQPEQNFAPGEVMPTDFSIQTPAR	1	508	Unambiguous	Carboxysome shell protein CsoS2 OS=Halothiobacillus neapolitanus (strain ATCC 23641 / c2) GN=Hneap_0920 PE=4 SV=1 - [D0KZ90_HALNC]	1	1	D0KZ90		HCD	1	0	1	1		2.9e-05	13	20	13	58	5	0	0	100	2158000	4	723.093	2889.35	0	1.18	28.86	8246	8246	MS2	9/292	9	292	DS_050319_T8_KO_1h.raw
High	A	2	NTNQPEQNFAPGEVMPTDFSIQTPAR	1	508	Unambiguous	Carboxysome shell protein CsoS2 OS=Halothiobacillus neapolitanus (strain ATCC 23641 / c2) GN=Hneap_0920 PE=4 SV=1 - [D0KZ90_HALNC]	1	1	D0KZ90		HCD	1	0	1	1		1.1e-06	13	20	13	73	5	0	0	100	635800	2	1445.18	2889.35	0	2.41	28.83	8237	8237	MS2	10/292	10	292	DS_050319_T8_KO_1h.raw
High	A	2	NTNQPEQNFAPGEVMPTDFSIQTPAR	1	508	Unambiguous	Carboxysome shell protein CsoS2 OS=Halothiobacillus neapolitanus (strain ATCC 23641 / c2) GN=Hneap_0920 PE=4 SV=1 - [D0KZ90_HALNC]	1	1	D0KZ90		HCD	1	0	1	1		0.00044	13	20	13	47	5	0	0	100	673700	3	963.79	2889.36	0	2.91	29.15	8347	8347	MS2	11/292	11	292	DS_050319_T8_KO_1h.raw
High	A	2	NTNQPEQNFAPGEVmPTDFSIQTPAR	1	508	Unambiguous	Carboxysome shell protein CsoS2 OS=Halothiobacillus neapolitanus (strain ATCC 23641 / c2) GN=Hneap_0920 PE=4 SV=1 - [D0KZ90_HALNC]	1	1	D0KZ90	M15(Oxidation)	HCD	1	0	1	1		6.6e-05	13	20	13	55	5	0	0	100	1152000	3	969.121	2905.35	0	1.66	27.41	7748	7748	MS2	11/292	11	292	DS_050319_T8_KO_1h.raw
High	A	2	NTNQPEQNFAPGEVmPTDFSIQTPAR	1	508	Unambiguous	Carboxysome shell protein CsoS2 OS=Halothiobacillus neapolitanus (strain ATCC 23641 / c2) GN=Hneap_0920 PE=4 SV=1 - [D0KZ90_HALNC]	1	1	D0KZ90	M15(Oxidation)	HCD	1	0	1	1		0.0046	13	20	13	36	5	0	0	100	489900	3	969.122	2905.35	0	2.67	27.06	7617	7617	MS2	9/292	9	292	DS_050319_T8_KO_1h.raw
Middle	A	2	NTNQPEQNFAPGEVmPTDFSIQTPAR	1	508	Unambiguous	Carboxysome shell protein CsoS2 OS=Halothiobacillus neapolitanus (strain ATCC 23641 / c2) GN=Hneap_0920 PE=4 SV=1 - [D0KZ90_HALNC]	1	1	D0KZ90	M15(Oxidation)	HCD	1	0	1	1		0.18	13	21	13	20	6	0	1	100	657200	2	1453.18	2905.35	0.01	3.73	27.12	7639	7639	MS2	5/292	5	292	DS_050319_T8_KO_1h.raw
Middle	A	2	NVPKPEKPGSK		133	Unambiguous	Carboxysome shell protein CsoS2 OS=Halothiobacillus neapolitanus (strain ATCC 23641 / c2) GN=Hneap_0920 PE=4 SV=1 - [D0KZ90_HALNC]	1	1	D0KZ90		HCD	1	0	1	1		0.47	13	22	13	16	9	0	16	100	348400	2	590.839	1180.67	0	1.44	16.79	3881	3881	MS2	3/108	3	108	DS_050319_T8_KO_1h.raw
High	A	2	NVPKPEKPGSK	1	133	Unambiguous	Carboxysome shell protein CsoS2 OS=Halothiobacillus neapolitanus (strain ATCC 23641 / c2) GN=Hneap_0920 PE=4 SV=1 - [D0KZ90_HALNC]	1	1	D0KZ90		HCD	1	0	1	1		0.00062	13	22	13	45	9	0	12	100	2149000	2	590.839	1180.67	0	1.55	15.63	3496	3496	MS2	8/108	8	108	DS_050319_T8_KO_1h.raw
Middle	A	2	NVPKPEKPGSK	1	133	Unambiguous	Carboxysome shell protein CsoS2 OS=Halothiobacillus neapolitanus (strain ATCC 23641 / c2) GN=Hneap_0920 PE=4 SV=1 - [D0KZ90_HALNC]	1	1	D0KZ90		HCD	1	0	1	1		0.84	13	22	13	14	9	0	17	100	661600	3	394.228	1180.67	0	1.79	15.61	3491	3491	MS2	3/108	3	108	DS_050319_T8_KO_1h.raw
Middle	A	2	NVPKPEKPGSK	1	133	Unambiguous	Carboxysome shell protein CsoS2 OS=Halothiobacillus neapolitanus (strain ATCC 23641 / c2) GN=Hneap_0920 PE=4 SV=1 - [D0KZ90_HALNC]	1	1	D0KZ90		HCD	1	0	1	1		0.89	13	22	13	13	9	0	8	100	573100	2	590.839	1180.67	0	1.86	16.4	3747	3747	MS2	3/108	3	108	DS_050319_T8_KO_1h.raw
Middle	A	2	NVPKPEKPGSK	1	133	Unambiguous	Carboxysome shell protein CsoS2 OS=Halothiobacillus neapolitanus (strain ATCC 23641 / c2) GN=Hneap_0920 PE=4 SV=1 - [D0KZ90_HALNC]	1	1	D0KZ90		HCD	1	0	1	1		0.95	13	22	13	13	9	0	29	100	414500	3	394.228	1180.67	0	1.87	16.6	3818	3818	MS2	3/108	3	108	DS_050319_T8_KO_1h.raw
Low	A	2	NVPKPEKPGSK	1	133	Unconsidered	Carboxysome shell protein CsoS2 OS=Halothiobacillus neapolitanus (strain ATCC 23641 / c2) GN=Hneap_0920 PE=4 SV=1 - [D0KZ90_HALNC]	1	1	D0KZ90		HCD	1	0	1	1		1.4	13	22	13	12	9	0	21	100	871400	3	394.228	1180.67	0	1.87	16.17	3670	3670	MS2	3/108	3	108	DS_050319_T8_KO_1h.raw
High	A	2	NVPKPEKPGSK	1	133	Unambiguous	Carboxysome shell protein CsoS2 OS=Halothiobacillus neapolitanus (strain ATCC 23641 / c2) GN=Hneap_0920 PE=4 SV=1 - [D0KZ90_HALNC]	1	1	D0KZ90		HCD	1	0	1	1		0.0076	13	22	13	34	9	0	41	100	1359000	2	590.839	1180.67	0	1.96	16.04	3628	3628	MS2	5/108	5	108	DS_050319_T8_KO_1h.raw
Low	A	2	NVPKPEKPGSK	1	133	Unconsidered	Carboxysome shell protein CsoS2 OS=Halothiobacillus neapolitanus (strain ATCC 23641 / c2) GN=Hneap_0920 PE=4 SV=1 - [D0KZ90_HALNC]	1	1	D0KZ90		HCD	1	0	1	1		1.9	13	23	13	10	11	0	17	100	97540	2	590.841	1180.67	0	5.47	20.43	5199	5199	MS2	2/108	2	108	DS_050319_T8_KO_1h.raw
High	A	2	NVTGTEYMSNEAHFSLcGTAAKPSQADK		522	Unambiguous	Carboxysome shell protein CsoS2 OS=Halothiobacillus neapolitanus (strain ATCC 23641 / c2) GN=Hneap_0920 PE=4 SV=1 - [D0KZ90_HALNC]	1	1	D0KZ90	C17(Carbamidomethyl)	HCD	1	0	1	1		1.8e-06	13	19	13	70	4	0	0	100	1997000	3	1005.46	3014.37	0	2.51	22.81	6065	6065	MS2	10/318	10	318	DS_050319_T8_KO_1h.raw
High	A	2	NVTGTEYMSNEAHFSLcGTAAKPSQADK	1	522	Unambiguous	Carboxysome shell protein CsoS2 OS=Halothiobacillus neapolitanus (strain ATCC 23641 / c2) GN=Hneap_0920 PE=4 SV=1 - [D0KZ90_HALNC]	1	1	D0KZ90	C17(Carbamidomethyl)	HCD	1	0	1	1		9.7e-05	13	18	13	53	3	0	1	56	6146000	4	754.348	3014.37	0	2.58	22.8	6064	6064	MS2	11/318	11	318	DS_050319_T8_KO_1h.raw
High	A	2	NVTGTEYMSNEAHFSLcGTAAKPSQADK	1	522	Unambiguous	Carboxysome shell protein CsoS2 OS=Halothiobacillus neapolitanus (strain ATCC 23641 / c2) GN=Hneap_0920 PE=4 SV=1 - [D0KZ90_HALNC]	1	1	D0KZ90	C17(Carbamidomethyl)	HCD	1	0	1	1		0.011	13	19	13	33	4	0	0	100	934900	4	754.349	3014.37	0	4.12	23.17	6201	6201	MS2	13/318	13	318	DS_050319_T8_KO_1h.raw
High	A	2	NVTGTEYmSNEAHFSLcGTAAKPSQADK	1	522	Unambiguous	Carboxysome shell protein CsoS2 OS=Halothiobacillus neapolitanus (strain ATCC 23641 / c2) GN=Hneap_0920 PE=4 SV=1 - [D0KZ90_HALNC]	1	1	D0KZ90	M8(Oxidation); C17(Carbamidomethyl)	HCD	1	0	1	1		1.6e-05	13	18	13	61	3	0	1	100	2296000	3	1010.79	3030.36	0	1.92	21.55	5610	5610	MS2	9/318	9	318	DS_050319_T8_KO_1h.raw
High	A	2	NVTGTEYmSNEAHFSLcGTAAKPSQADK	1	522	Unambiguous	Carboxysome shell protein CsoS2 OS=Halothiobacillus neapolitanus (strain ATCC 23641 / c2) GN=Hneap_0920 PE=4 SV=1 - [D0KZ90_HALNC]	1	1	D0KZ90	M8(Oxidation); C17(Carbamidomethyl)	HCD	1	0	1	1		0.00027	13	18	13	49	3	0	2	37	8051000	4	758.346	3030.36	0	2.15	21.55	5607	5607	MS2	19/318	19	318	DS_050319_T8_KO_1h.raw
High	A	2	QAASSINTNQVR		172	Unambiguous	Carboxysome shell protein CsoS2 OS=Halothiobacillus neapolitanus (strain ATCC 23641 / c2) GN=Hneap_0920 PE=4 SV=1 - [D0KZ90_HALNC]	1	1	D0KZ90		HCD	1	0	1	1		0.0056	13	24	13	36	12	0	0	9	17010000	3	430.225	1288.66	0	0.37	16.95	3943	3943	MS2	6/118	6	118	DS_050319_T8_KO_1h.raw
High	A	2	QAASSINTNQVR	1	172	Unambiguous	Carboxysome shell protein CsoS2 OS=Halothiobacillus neapolitanus (strain ATCC 23641 / c2) GN=Hneap_0920 PE=4 SV=1 - [D0KZ90_HALNC]	1	1	D0KZ90		HCD	1	0	1	1		0.0025	13	24	13	39	12	0	0	100	381700	2	644.834	1288.66	0	0.57	16.47	3775	3775	MS2	6/118	6	118	DS_050319_T8_KO_1h.raw
High	A	2	QAASSINTNQVR	1	172	Unambiguous	Carboxysome shell protein CsoS2 OS=Halothiobacillus neapolitanus (strain ATCC 23641 / c2) GN=Hneap_0920 PE=4 SV=1 - [D0KZ90_HALNC]	1	1	D0KZ90		HCD	1	0	1	1		0.052	13	24	13	26	12	0	25	100	412600	2	644.834	1288.66	0	0.66	18.37	4446	4446	MS2	4/118	4	118	DS_050319_T8_KO_1h.raw
High	A	2	QAASSINTNQVR	1	172	Unambiguous	Carboxysome shell protein CsoS2 OS=Halothiobacillus neapolitanus (strain ATCC 23641 / c2) GN=Hneap_0920 PE=4 SV=1 - [D0KZ90_HALNC]	1	1	D0KZ90		HCD	1	0	1	1		2.3e-07	13	24	13	79	12	0	0	100	2869000	2	644.834	1288.66	0	0.66	17.27	4052	4052	MS2	11/118	11	118	DS_050319_T8_KO_1h.raw
High	A	2	QAASSINTNQVR	1	172	Unambiguous	Carboxysome shell protein CsoS2 OS=Halothiobacillus neapolitanus (strain ATCC 23641 / c2) GN=Hneap_0920 PE=4 SV=1 - [D0KZ90_HALNC]	1	1	D0KZ90		HCD	1	0	1	1		0.00056	13	24	13	46	14	0	13	100	914300	2	644.835	1288.66	0	1.99	17.99	4306	4306	MS2	7/118	7	118	DS_050319_T8_KO_1h.raw
High	A	2	QAASSINTNQVR	1	172	Unambiguous	Carboxysome shell protein CsoS2 OS=Halothiobacillus neapolitanus (strain ATCC 23641 / c2) GN=Hneap_0920 PE=4 SV=1 - [D0KZ90_HALNC]	1	1	D0KZ90		HCD	1	0	1	1		4.1e-07	13	24	13	77	14	0	1	9	31130000	2	644.835	1288.66	0	2.27	16.93	3932	3932	MS2	11/118	11	118	DS_050319_T8_KO_1h.raw
High	A	2	QAASSINTNQVR	1	172	Unambiguous	Carboxysome shell protein CsoS2 OS=Halothiobacillus neapolitanus (strain ATCC 23641 / c2) GN=Hneap_0920 PE=4 SV=1 - [D0KZ90_HALNC]	1	1	D0KZ90		HCD	1	0	1	1		5.5e-07	13	24	13	76	14	0	1	100	1129000	2	644.835	1288.66	0	2.46	17.63	4173	4173	MS2	10/118	10	118	DS_050319_T8_KO_1h.raw
High	A	2	QAASSINTNQVR	1	172	Unambiguous	Carboxysome shell protein CsoS2 OS=Halothiobacillus neapolitanus (strain ATCC 23641 / c2) GN=Hneap_0920 PE=4 SV=1 - [D0KZ90_HALNC]	1	1	D0KZ90		HCD	1	0	1	1		1.2e-05	13	24	13	62	14	0	0	34	6255000	2	644.836	1288.66	0	3.5	20.68	5290	5290	MS2	7/118	7	118	DS_050319_T8_KO_1h.raw
High	A	2	REALSTIGK		57	Unambiguous	Carboxysome shell protein CsoS2 OS=Halothiobacillus neapolitanus (strain ATCC 23641 / c2) GN=Hneap_0920 PE=4 SV=1 - [D0KZ90_HALNC]	1	1	D0KZ90		HCD	1	0	1	1		0.0011	13	21	13	43	7	1	7	100	1385000	2	487.786	974.565	0	2.32	18.39	4455	4455	MS2	7/88	7	88	DS_050319_T8_KO_1h.raw
High	A	2	REALSTIGK	1	57	Unambiguous	Carboxysome shell protein CsoS2 OS=Halothiobacillus neapolitanus (strain ATCC 23641 / c2) GN=Hneap_0920 PE=4 SV=1 - [D0KZ90_HALNC]	1	1	D0KZ90		HCD	1	0	1	1		0.0028	13	21	13	39	7	1	7	44	4322000	2	487.786	974.565	0	2.51	18.05	4330	4330	MS2	6/88	6	88	DS_050319_T8_KO_1h.raw
High	A	2	RQALSER		28	Unambiguous	Carboxysome shell protein CsoS2 OS=Halothiobacillus neapolitanus (strain ATCC 23641 / c2) GN=Hneap_0920 PE=4 SV=1 - [D0KZ90_HALNC]	1	1	D0KZ90		HCD	1	0	1	1	12	0.0085	13	23	13	34	11	1	18	100	1286000	2	430.24	859.473	0	-2.14	15.43	3438	3438	MS2	6/62	6	62	DS_050319_T8_KO_1h.raw
High	A	2	SELVTGNEPGScSR		374	Unambiguous	Carboxysome shell protein CsoS2 OS=Halothiobacillus neapolitanus (strain ATCC 23641 / c2) GN=Hneap_0920 PE=4 SV=1 - [D0KZ90_HALNC]	1	1	D0KZ90	C12(Carbamidomethyl)	HCD	1	0	1	1		4.6e-06	13	18	13	66	3	0	0	100	1600000	2	746.839	1492.67	0	1.07	18.29	4418	4418	MS2	7/142	7	142	DS_050319_T8_KO_1h.raw
High	A	2	SELVTGNEPGScSR	1	374	Unambiguous	Carboxysome shell protein CsoS2 OS=Halothiobacillus neapolitanus (strain ATCC 23641 / c2) GN=Hneap_0920 PE=4 SV=1 - [D0KZ90_HALNC]	1	1	D0KZ90	C12(Carbamidomethyl)	HCD	1	0	1	1		0.00012	13	18	13	52	3	0	10	40	6443000	3	498.229	1492.67	0	1.53	18.53	4505	4505	MS2	7/142	7	142	DS_050319_T8_KO_1h.raw
High	A	2	SELVTGNEPGScSR	1	374	Unambiguous	Carboxysome shell protein CsoS2 OS=Halothiobacillus neapolitanus (strain ATCC 23641 / c2) GN=Hneap_0920 PE=4 SV=1 - [D0KZ90_HALNC]	1	1	D0KZ90	C12(Carbamidomethyl)	HCD	1	0	1	1		3.5e-06	13	18	13	68	3	0	0	1	266100000	2	746.84	1492.67	0	1.97	18.63	4543	4543	MS2	10/142	10	142	DS_050319_T8_KO_1h.raw
High	A	2	SELVTGNEPGScSR	1	374	Unambiguous	Carboxysome shell protein CsoS2 OS=Halothiobacillus neapolitanus (strain ATCC 23641 / c2) GN=Hneap_0920 PE=4 SV=1 - [D0KZ90_HALNC]	1	1	D0KZ90	C12(Carbamidomethyl)	HCD	1	0	1	1		0.011	13	18	13	33	3	0		100	0	2	746.84	1492.67	0	2.2	20.87	5361	5361	MS2	5/142	5	142	DS_050319_T8_KO_1h.raw
High	A	2	SELVTGNEPGScSR	1	374	Unambiguous	Carboxysome shell protein CsoS2 OS=Halothiobacillus neapolitanus (strain ATCC 23641 / c2) GN=Hneap_0920 PE=4 SV=1 - [D0KZ90_HALNC]	1	1	D0KZ90	C12(Carbamidomethyl)	HCD	1	0	1	1		0.016	13	19	13	31	4	0	0	100	1409000	2	746.841	1492.67	0	2.79	19.32	4796	4796	MS2	7/142	7	142	DS_050319_T8_KO_1h.raw
High	A	2	SELVTGNEPGScSR	1	374	Unambiguous	Carboxysome shell protein CsoS2 OS=Halothiobacillus neapolitanus (strain ATCC 23641 / c2) GN=Hneap_0920 PE=4 SV=1 - [D0KZ90_HALNC]	1	1	D0KZ90	C12(Carbamidomethyl)	HCD	1	0	1	1		6.9e-07	13	19	13	75	4	0	1	92	3102000	2	746.841	1492.67	0	2.79	18.98	4672	4672	MS2	11/142	11	142	DS_050319_T8_KO_1h.raw
High	A	2	SELVTGNEPGScSR	1	374	Unambiguous	Carboxysome shell protein CsoS2 OS=Halothiobacillus neapolitanus (strain ATCC 23641 / c2) GN=Hneap_0920 PE=4 SV=1 - [D0KZ90_HALNC]	1	1	D0KZ90	C12(Carbamidomethyl)	HCD	1	0	1	1		0.012	13	19	13	32	4	0	5	100	213100	2	746.841	1492.67	0	3.2	21.27	5508	5508	MS2	5/142	5	142	DS_050319_T8_KO_1h.raw
High	A	2	SELVTGNEPGScSR	1	374	Unambiguous	Carboxysome shell protein CsoS2 OS=Halothiobacillus neapolitanus (strain ATCC 23641 / c2) GN=Hneap_0920 PE=4 SV=1 - [D0KZ90_HALNC]	1	1	D0KZ90	C12(Carbamidomethyl)	HCD	1	0	1	1		0.013	13	19	13	32	4	0	28	100	400400	2	746.841	1492.67	0	3.2	20.36	5172	5172	MS2	5/142	5	142	DS_050319_T8_KO_1h.raw
High	A	2	SELVTGNEPGScSR	1	374	Unambiguous	Carboxysome shell protein CsoS2 OS=Halothiobacillus neapolitanus (strain ATCC 23641 / c2) GN=Hneap_0920 PE=4 SV=1 - [D0KZ90_HALNC]	1	1	D0KZ90	C12(Carbamidomethyl)	HCD	1	0	1	1		0.00019	13	19	13	50	4	0	9	100	747900	2	746.842	1492.68	0	5	20.01	5050	5050	MS2	6/142	6	142	DS_050319_T8_KO_1h.raw
High	A	2	SHVTGNEPGTcR		198	Unambiguous	Carboxysome shell protein CsoS2 OS=Halothiobacillus neapolitanus (strain ATCC 23641 / c2) GN=Hneap_0920 PE=4 SV=1 - [D0KZ90_HALNC]	1	1	D0KZ90	C11(Carbamidomethyl)	HCD	1	0	1	1		0.012	13	16	13	32	2	0	53	100	855300	2	657.796	1314.59	0	0.03	15.76	3543	3543	MS2	4/118	4	118	DS_050319_T8_KO_1h.raw
High	A	2	SHVTGNEPGTcR	1	198	Unambiguous	Carboxysome shell protein CsoS2 OS=Halothiobacillus neapolitanus (strain ATCC 23641 / c2) GN=Hneap_0920 PE=4 SV=1 - [D0KZ90_HALNC]	1	1	D0KZ90	C11(Carbamidomethyl)	HCD	1	0	1	1		0.00084	13	16	13	44	2	0	5	100	1798000	2	657.797	1314.59	0	0.5	15.41	3429	3429	MS2	5/118	5	118	DS_050319_T8_KO_1h.raw
High	A	2	SHVTGNEPGTcR	1	198	Unambiguous	Carboxysome shell protein CsoS2 OS=Halothiobacillus neapolitanus (strain ATCC 23641 / c2) GN=Hneap_0920 PE=4 SV=1 - [D0KZ90_HALNC]	1	1	D0KZ90	C11(Carbamidomethyl)	HCD	1	0	1	1		0.00045	13	16	13	46	2	0	21	82	1346000	3	438.867	1314.59	0	0.81	15.41	3430	3430	MS2	11/118	11	118	DS_050319_T8_KO_1h.raw
High	A	2	SHVTGNEPGTcR	1	198	Unambiguous	Carboxysome shell protein CsoS2 OS=Halothiobacillus neapolitanus (strain ATCC 23641 / c2) GN=Hneap_0920 PE=4 SV=1 - [D0KZ90_HALNC]	1	1	D0KZ90	C11(Carbamidomethyl)	HCD	1	0	1	1		0.00015	13	16	13	51	2	0	12	100	1225000	3	438.867	1314.59	0	1.09	15.76	3542	3542	MS2	9/118	9	118	DS_050319_T8_KO_1h.raw
High	A	2	SHVTGNEPGTcR	1	198	Unambiguous	Carboxysome shell protein CsoS2 OS=Halothiobacillus neapolitanus (strain ATCC 23641 / c2) GN=Hneap_0920 PE=4 SV=1 - [D0KZ90_HALNC]	1	1	D0KZ90	C11(Carbamidomethyl)	HCD	1	0	1	1		0.0076	13	13	13	34	1	0	0	100	258500	2	657.797	1314.59	0	1.52	16.46	3769	3769	MS2	4/118	4	118	DS_050319_T8_KO_1h.raw
High	A	2	SHVTGNEPGTcR	1	198	Unambiguous	Carboxysome shell protein CsoS2 OS=Halothiobacillus neapolitanus (strain ATCC 23641 / c2) GN=Hneap_0920 PE=4 SV=1 - [D0KZ90_HALNC]	1	1	D0KZ90	C11(Carbamidomethyl)	HCD	1	0	1	1		0.016	13	13	13	31	1	0	26	100	458100	3	438.868	1314.59	0	1.93	16.11	3649	3649	MS2	8/118	8	118	DS_050319_T8_KO_1h.raw
High	A	2	SHVTGNEPGTcR	1	198	Unambiguous	Carboxysome shell protein CsoS2 OS=Halothiobacillus neapolitanus (strain ATCC 23641 / c2) GN=Hneap_0920 PE=4 SV=1 - [D0KZ90_HALNC]	1	1	D0KZ90	C11(Carbamidomethyl)	HCD	1	0	1	1		0.02	13	13	13	30	1	0	8	100	429400	2	657.798	1314.59	0	2.35	16.1	3648	3648	MS2	4/118	4	118	DS_050319_T8_KO_1h.raw
High	A	2	SHVTGNEPGTcR	1	198	Unambiguous	Carboxysome shell protein CsoS2 OS=Halothiobacillus neapolitanus (strain ATCC 23641 / c2) GN=Hneap_0920 PE=4 SV=1 - [D0KZ90_HALNC]	1	1	D0KZ90	C11(Carbamidomethyl)	HCD	1	0	1	1		0.71	13	13	13	14	1	0	36	100	167000	3	438.868	1314.59	0	3.32	16.58	3811	3811	MS2	5/118	5	118	DS_050319_T8_KO_1h.raw
High	A	2	SISGTEYLSNEQFQSFcDTKPQR		498	Unambiguous	Carboxysome shell protein CsoS2 OS=Halothiobacillus neapolitanus (strain ATCC 23641 / c2) GN=Hneap_0920 PE=4 SV=1 - [D0KZ90_HALNC]	1	1	D0KZ90	C17(Carbamidomethyl)	HCD	1	0	1	1		0.0023	13	16	13	39	2	0	8	100	764600	3	908.086	2722.24	0	1.21	25.96	7217	7217	MS2	8/238	8	238	DS_050319_T8_KO_1h.raw
High	A	2	SISGTEYLSNEQFQSFcDTKPQR	1	498	Unambiguous	Carboxysome shell protein CsoS2 OS=Halothiobacillus neapolitanus (strain ATCC 23641 / c2) GN=Hneap_0920 PE=4 SV=1 - [D0KZ90_HALNC]	1	1	D0KZ90	C17(Carbamidomethyl)	HCD	1	0	1	1		0.024	13	16	13	29	2	0	1	100	411000	4	681.317	2722.25	0	1.68	25.11	6907	6907	MS2	5/238	5	238	DS_050319_T8_KO_1h.raw
High	A	2	SISGTEYLSNEQFQSFcDTKPQR	1	498	Unambiguous	Carboxysome shell protein CsoS2 OS=Halothiobacillus neapolitanus (strain ATCC 23641 / c2) GN=Hneap_0920 PE=4 SV=1 - [D0KZ90_HALNC]	1	1	D0KZ90	C17(Carbamidomethyl)	HCD	1	0	1	1		6.4e-05	13	18	13	55	3	0	0	94	5947000	4	681.317	2722.25	0	2.04	24.74	6770	6770	MS2	8/238	8	238	DS_050319_T8_KO_1h.raw
High	A	2	SISGTEYLSNEQFQSFcDTKPQR	1	498	Unambiguous	Carboxysome shell protein CsoS2 OS=Halothiobacillus neapolitanus (strain ATCC 23641 / c2) GN=Hneap_0920 PE=4 SV=1 - [D0KZ90_HALNC]	1	1	D0KZ90	C17(Carbamidomethyl)	HCD	1	0	1	1		0.051	13	18	13	26	3	0	5	100	462700	3	908.087	2722.25	0	2.29	26.47	7397	7397	MS2	6/238	6	238	DS_050319_T8_KO_1h.raw
High	A	2	SISGTEYLSNEQFQSFcDTKPQR	1	498	Unambiguous	Carboxysome shell protein CsoS2 OS=Halothiobacillus neapolitanus (strain ATCC 23641 / c2) GN=Hneap_0920 PE=4 SV=1 - [D0KZ90_HALNC]	1	1	D0KZ90	C17(Carbamidomethyl)	HCD	1	0	1	1		3.3e-07	13	18	13	78	3	0	0	2	156700000	3	908.088	2722.25	0	2.76	24.82	6802	6802	MS2	10/238	10	238	DS_050319_T8_KO_1h.raw
High	A	2	SISGTEYLSNEQFQSFcDTKPQR	1	498	Unambiguous	Carboxysome shell protein CsoS2 OS=Halothiobacillus neapolitanus (strain ATCC 23641 / c2) GN=Hneap_0920 PE=4 SV=1 - [D0KZ90_HALNC]	1	1	D0KZ90	C17(Carbamidomethyl)	HCD	1	0	1	1		0.0027	13	18	13	39	3	0	1	100	301700	3	908.088	2722.25	0	2.83	24.48	6675	6675	MS2	7/238	7	238	DS_050319_T8_KO_1h.raw
High	A	2	SISGTEYLSNEQFQSFcDTKPQR	1	498	Unambiguous	Carboxysome shell protein CsoS2 OS=Halothiobacillus neapolitanus (strain ATCC 23641 / c2) GN=Hneap_0920 PE=4 SV=1 - [D0KZ90_HALNC]	1	1	D0KZ90	C17(Carbamidomethyl)	HCD	1	0	1	1		0.00063	13	18	13	45	3	0	1	100	1105000	3	908.088	2722.25	0	2.83	25.59	7080	7080	MS2	9/238	9	238	DS_050319_T8_KO_1h.raw
High	A	2	SISGTEYLSNEQFQSFcDTKPQR	1	498	Unambiguous	Carboxysome shell protein CsoS2 OS=Halothiobacillus neapolitanus (strain ATCC 23641 / c2) GN=Hneap_0920 PE=4 SV=1 - [D0KZ90_HALNC]	1	1	D0KZ90	C17(Carbamidomethyl)	HCD	1	0	1	1		5.5e-07	13	18	13	76	3	0	1	100	2827000	3	908.088	2722.25	0	2.96	25.17	6928	6928	MS2	13/238	13	238	DS_050319_T8_KO_1h.raw
High	A	2	SISGTEYLSNEQFQSFcDTKPQR	1	498	Unambiguous	Carboxysome shell protein CsoS2 OS=Halothiobacillus neapolitanus (strain ATCC 23641 / c2) GN=Hneap_0920 PE=4 SV=1 - [D0KZ90_HALNC]	1	1	D0KZ90	C17(Carbamidomethyl)	HCD	1	0	1	1		2.9e-09	13	18	13	98	3	0	4	100	5777000	2	1361.63	2722.25	0	2.99	24.74	6771	6771	MS2	12/238	12	238	DS_050319_T8_KO_1h.raw
High	A	2	SISGTEYLSNEQFQSFcDTKPQR	1	498	Unambiguous	Carboxysome shell protein CsoS2 OS=Halothiobacillus neapolitanus (strain ATCC 23641 / c2) GN=Hneap_0920 PE=4 SV=1 - [D0KZ90_HALNC]	1	1	D0KZ90	C17(Carbamidomethyl)	HCD	1	0	1	1		0.013	13	18	13	32	3	0	4	100	418900	3	908.088	2722.25	0	3.23	26.83	7533	7533	MS2	5/238	5	238	DS_050319_T8_KO_1h.raw
High	A	2	SSVNEVPTDYQMADQLcSTIDHADFGTESNR		528	Unambiguous	Carboxysome shell protein CsoS2 OS=Halothiobacillus neapolitanus (strain ATCC 23641 / c2) GN=Hneap_0920 PE=4 SV=1 - [D0KZ90_HALNC]	1	1	D0KZ90	C17(Carbamidomethyl)	HCD	1	0	1	1		0.071	13	16	13	24	2	0	2	100	307400	3	1163.17	3487.51	0	2.21	27.27	7694	7694	MS2	5/350	5	350	DS_050319_T8_KO_1h.raw
High	A	2	SSVNEVPTDYQMADQLcSTIDHADFGTESNR	1	528	Unambiguous	Carboxysome shell protein CsoS2 OS=Halothiobacillus neapolitanus (strain ATCC 23641 / c2) GN=Hneap_0920 PE=4 SV=1 - [D0KZ90_HALNC]	1	1	D0KZ90	C17(Carbamidomethyl)	HCD	1	0	1	1		1.5e-07	13	16	13	81	2	0	0	21	42130000	3	1163.18	3487.51	0	2.63	28.79	8223	8223	MS2	12/350	12	350	DS_050319_T8_KO_1h.raw
High	A	2	SSVNEVPTDYQMADQLcSTIDHADFGTESNR	1	528	Unambiguous	Carboxysome shell protein CsoS2 OS=Halothiobacillus neapolitanus (strain ATCC 23641 / c2) GN=Hneap_0920 PE=4 SV=1 - [D0KZ90_HALNC]	1	1	D0KZ90	C17(Carbamidomethyl)	HCD	1	0	1	1		0.033	13	16	13	28	2	0	0	100	405100	4	872.633	3487.51	0	2.86	29.11	8332	8332	MS2	8/350	8	350	DS_050319_T8_KO_1h.raw
High	A	2	SSVNEVPTDYQMADQLcSTIDHADFGTESNR	1	528	Unambiguous	Carboxysome shell protein CsoS2 OS=Halothiobacillus neapolitanus (strain ATCC 23641 / c2) GN=Hneap_0920 PE=4 SV=1 - [D0KZ90_HALNC]	1	1	D0KZ90	C17(Carbamidomethyl)	HCD	1	0	1	1		0.01	13	16	13	33	2	0	0	100	916700	4	872.633	3487.51	0	3.07	28.77	8216	8216	MS2	10/350	10	350	DS_050319_T8_KO_1h.raw
High	A	2	SSVNEVPTDYQMADQLcSTIDHADFGTESNR	1	528	Unambiguous	Carboxysome shell protein CsoS2 OS=Halothiobacillus neapolitanus (strain ATCC 23641 / c2) GN=Hneap_0920 PE=4 SV=1 - [D0KZ90_HALNC]	1	1	D0KZ90	C17(Carbamidomethyl)	HCD	1	0	1	1		0.045	13	16	13	26	2	0	0	100	1529000	3	1163.18	3487.51	0	3.37	29.14	8341	8341	MS2	14/350	14	350	DS_050319_T8_KO_1h.raw
High	A	2	SSVNEVPTDYQMADQLcSTIDHADFGTESNR	1	528	Unambiguous	Carboxysome shell protein CsoS2 OS=Halothiobacillus neapolitanus (strain ATCC 23641 / c2) GN=Hneap_0920 PE=4 SV=1 - [D0KZ90_HALNC]	1	1	D0KZ90	C17(Carbamidomethyl)	HCD	1	0	1	1		0.38	13	16	13	17	2	0	0	100	425900	3	1163.18	3487.52	0	4.1	29.48	8457	8457	MS2	6/350	6	350	DS_050319_T8_KO_1h.raw
High	A	2	SSVNEVPTDYQmADQLcSTIDHADFGTESNR	1	528	Unambiguous	Carboxysome shell protein CsoS2 OS=Halothiobacillus neapolitanus (strain ATCC 23641 / c2) GN=Hneap_0920 PE=4 SV=1 - [D0KZ90_HALNC]	1	1	D0KZ90	M12(Oxidation); C17(Carbamidomethyl)	HCD	1	0	1	1		0.081	13	18	13	24	3	0	0	100	425200	3	1168.5	3503.5	0	1.08	27.41	7749	7749	MS2	6/350	6	350	DS_050319_T8_KO_1h.raw
High	A	2	SSVNEVPTDYQmADQLcSTIDHADFGTESNR	1	528	Unambiguous	Carboxysome shell protein CsoS2 OS=Halothiobacillus neapolitanus (strain ATCC 23641 / c2) GN=Hneap_0920 PE=4 SV=1 - [D0KZ90_HALNC]	1	1	D0KZ90	M12(Oxidation); C17(Carbamidomethyl)	HCD	1	0	1	1		0.0059	13	18	13	35	3	0	4	100	1911000	4	876.632	3503.51	0	2.62	26.37	7361	7361	MS2	22/350	22	350	DS_050319_T8_KO_1h.raw
Low	A	2	SSVNEVPTDYQmADQLcSTIDHADFGTESNR	1	528	Unconsidered	Carboxysome shell protein CsoS2 OS=Halothiobacillus neapolitanus (strain ATCC 23641 / c2) GN=Hneap_0920 PE=4 SV=1 - [D0KZ90_HALNC]	1	1	D0KZ90	M12(Oxidation); C17(Carbamidomethyl)	HCD	1	0	1	1		1	13	18	13	13	3	0	0	100	191600	3	1168.51	3503.51	0	3.9	26.33	7348	7348	MS2	4/350	4	350	DS_050319_T8_KO_1h.raw
High	A	2	THQVVSGSDEFRPSSVTGNESGAK		474	Unambiguous	Carboxysome shell protein CsoS2 OS=Halothiobacillus neapolitanus (strain ATCC 23641 / c2) GN=Hneap_0920 PE=4 SV=1 - [D0KZ90_HALNC]	1	1	D0KZ90		HCD	1	0	1	1		0.042	13	21	13	27	7	0	21	100	170900	4	619.799	2476.18	0	2.2	23.76	6421	6421	MS2	6/266	6	266	DS_050319_T8_KO_1h.raw
High	A	2	THQVVSGSDEFRPSSVTGNESGAK	1	474	Unambiguous	Carboxysome shell protein CsoS2 OS=Halothiobacillus neapolitanus (strain ATCC 23641 / c2) GN=Hneap_0920 PE=4 SV=1 - [D0KZ90_HALNC]	1	1	D0KZ90		HCD	1	0	1	1		0.019	13	21	13	30	7	0	0	100	678600	4	619.799	2476.18	0	2.3	21.89	5732	5732	MS2	7/266	7	266	DS_050319_T8_KO_1h.raw
High	A	2	THQVVSGSDEFRPSSVTGNESGAK	1	474	Unambiguous	Carboxysome shell protein CsoS2 OS=Halothiobacillus neapolitanus (strain ATCC 23641 / c2) GN=Hneap_0920 PE=4 SV=1 - [D0KZ90_HALNC]	1	1	D0KZ90		HCD	1	0	1	1		1.1e-05	13	21	13	62	7	0	0	10	37080000	3	826.063	2476.18	0	2.3	20.22	5128	5128	MS2	16/266	16	266	DS_050319_T8_KO_1h.raw
Low	A	2	THQVVSGSDEFRPSSVTGNESGAK	1	474	Unconsidered	Carboxysome shell protein CsoS2 OS=Halothiobacillus neapolitanus (strain ATCC 23641 / c2) GN=Hneap_0920 PE=4 SV=1 - [D0KZ90_HALNC]	1	1	D0KZ90		HCD	1	0	1	1		1.6	13	21	13	11	7	0	24	100	201900	4	619.799	2476.18	0	2.4	26.35	7357	7357	MS2	5/266	5	266	DS_050319_T8_KO_1h.raw
High	A	2	THQVVSGSDEFRPSSVTGNESGAK	1	474	Unambiguous	Carboxysome shell protein CsoS2 OS=Halothiobacillus neapolitanus (strain ATCC 23641 / c2) GN=Hneap_0920 PE=4 SV=1 - [D0KZ90_HALNC]	1	1	D0KZ90		HCD	1	0	1	1		0.081	13	21	13	24	7	0	0	100	259300	4	619.8	2476.18	0	2.59	24.55	6701	6701	MS2	5/266	5	266	DS_050319_T8_KO_1h.raw
High	A	2	THQVVSGSDEFRPSSVTGNESGAK	1	474	Unambiguous	Carboxysome shell protein CsoS2 OS=Halothiobacillus neapolitanus (strain ATCC 23641 / c2) GN=Hneap_0920 PE=4 SV=1 - [D0KZ90_HALNC]	1	1	D0KZ90		HCD	1	0	1	1		0.0002	13	21	13	50	7	0	0	100	1645000	4	619.8	2476.18	0	2.79	20.96	5395	5395	MS2	12/266	12	266	DS_050319_T8_KO_1h.raw
High	A	2	THQVVSGSDEFRPSSVTGNESGAK	1	474	Unambiguous	Carboxysome shell protein CsoS2 OS=Halothiobacillus neapolitanus (strain ATCC 23641 / c2) GN=Hneap_0920 PE=4 SV=1 - [D0KZ90_HALNC]	1	1	D0KZ90		HCD	1	0	1	1		0.00027	13	21	13	49	7	0	0	100	895600	4	619.8	2476.18	0	2.99	19.92	5018	5018	MS2	11/266	11	266	DS_050319_T8_KO_1h.raw
High	A	2	THQVVSGSDEFRPSSVTGNESGAK	1	474	Unambiguous	Carboxysome shell protein CsoS2 OS=Halothiobacillus neapolitanus (strain ATCC 23641 / c2) GN=Hneap_0920 PE=4 SV=1 - [D0KZ90_HALNC]	1	1	D0KZ90		HCD	1	0	1	1		0.0025	13	21	13	39	7	0	2	63	3091000	4	619.8	2476.18	0	3.09	20.62	5268	5268	MS2	13/266	13	266	DS_050319_T8_KO_1h.raw
High	A	2	THQVVSGSDEFRPSSVTGNESGAK	1	474	Unambiguous	Carboxysome shell protein CsoS2 OS=Halothiobacillus neapolitanus (strain ATCC 23641 / c2) GN=Hneap_0920 PE=4 SV=1 - [D0KZ90_HALNC]	1	1	D0KZ90		HCD	1	0	1	1		0.021	13	21	13	30	7	0	0	100	1301000	3	826.064	2476.18	0	3.12	20.6	5260	5260	MS2	12/266	12	266	DS_050319_T8_KO_1h.raw
High	A	2	THQVVSGSDEFRPSSVTGNESGAK	1	474	Unambiguous	Carboxysome shell protein CsoS2 OS=Halothiobacillus neapolitanus (strain ATCC 23641 / c2) GN=Hneap_0920 PE=4 SV=1 - [D0KZ90_HALNC]	1	1	D0KZ90		HCD	1	0	1	1		0.00012	13	21	13	52	7	0	2	46	11550000	2	1238.59	2476.18	0	3.15	20.24	5133	5133	MS2	19/266	19	266	DS_050319_T8_KO_1h.raw
High	A	2	THQVVSGSDEFRPSSVTGNESGAK	1	474	Unambiguous	Carboxysome shell protein CsoS2 OS=Halothiobacillus neapolitanus (strain ATCC 23641 / c2) GN=Hneap_0920 PE=4 SV=1 - [D0KZ90_HALNC]	1	1	D0KZ90		HCD	1	0	1	1		4.8e-05	13	21	13	56	7	0	0	3	60380000	4	619.8	2476.18	0	3.28	20.27	5143	5143	MS2	19/266	19	266	DS_050319_T8_KO_1h.raw
Middle	A	2	THQVVSGSDEFRPSSVTGNESGAK	1	474	Unambiguous	Carboxysome shell protein CsoS2 OS=Halothiobacillus neapolitanus (strain ATCC 23641 / c2) GN=Hneap_0920 PE=4 SV=1 - [D0KZ90_HALNC]	1	1	D0KZ90		HCD	1	0	1	1		0.31	13	21	13	18	7	0	13	100	94940	4	619.8	2476.18	0	3.58	26.85	7541	7541	MS2	5/266	5	266	DS_050319_T8_KO_1h.raw
High	A	2	THQVVSGSDEFRPSSVTGNESGAK	1	474	Unambiguous	Carboxysome shell protein CsoS2 OS=Halothiobacillus neapolitanus (strain ATCC 23641 / c2) GN=Hneap_0920 PE=4 SV=1 - [D0KZ90_HALNC]	1	1	D0KZ90		HCD	1	0	1	1		0.018	13	21	13	30	7	0	6	100	228000	4	619.8	2476.18	0	3.68	22.61	5994	5994	MS2	7/266	7	266	DS_050319_T8_KO_1h.raw
High	A	2	THQVVSGSDEFRPSSVTGNESGAK	1	474	Unambiguous	Carboxysome shell protein CsoS2 OS=Halothiobacillus neapolitanus (strain ATCC 23641 / c2) GN=Hneap_0920 PE=4 SV=1 - [D0KZ90_HALNC]	1	1	D0KZ90		HCD	1	0	1	1		0.001	13	21	13	43	7	0	10	100	227000	4	619.8	2476.18	0	3.87	22.27	5867	5867	MS2	9/266	9	266	DS_050319_T8_KO_1h.raw
High	A	2	THQVVSGSDEFRPSSVTGNESGAK	1	474	Unambiguous	Carboxysome shell protein CsoS2 OS=Halothiobacillus neapolitanus (strain ATCC 23641 / c2) GN=Hneap_0920 PE=4 SV=1 - [D0KZ90_HALNC]	1	1	D0KZ90		HCD	1	0	1	1		0.0018	13	21	13	40	7	0	10	100	216200	4	619.8	2476.18	0	3.97	23.41	6291	6291	MS2	8/266	8	266	DS_050319_T8_KO_1h.raw
High	A	2	THQVVSGSDEFRPSSVTGNESGAK	1	474	Unambiguous	Carboxysome shell protein CsoS2 OS=Halothiobacillus neapolitanus (strain ATCC 23641 / c2) GN=Hneap_0920 PE=4 SV=1 - [D0KZ90_HALNC]	1	1	D0KZ90		HCD	1	0	1	1		0.00038	13	21	13	47	7	0	1	100	603500	4	619.8	2476.18	0	4.07	21.32	5526	5526	MS2	9/266	9	266	DS_050319_T8_KO_1h.raw
High	A	2	THQVVSGSDEFRPSSVTGNESGAK	1	474	Unambiguous	Carboxysome shell protein CsoS2 OS=Halothiobacillus neapolitanus (strain ATCC 23641 / c2) GN=Hneap_0920 PE=4 SV=1 - [D0KZ90_HALNC]	1	1	D0KZ90		HCD	1	0	1	1		0.076	13	21	13	24	7	0	0	100	284300	4	619.801	2476.18	0	4.76	22.99	6136	6136	MS2	6/266	6	266	DS_050319_T8_KO_1h.raw
Low	A	2	THQVVSGSDEFRPSSVTGNESGAK	1	474	Unconsidered	Carboxysome shell protein CsoS2 OS=Halothiobacillus neapolitanus (strain ATCC 23641 / c2) GN=Hneap_0920 PE=4 SV=1 - [D0KZ90_HALNC]	1	1	D0KZ90		HCD	1	0	1	1		2	13	21	13	10	7	0	69	100	81340	4	619.803	2476.19	0	7.42	28.67	8182	8182	MS2	3/266	3	266	DS_050319_T8_KO_1h.raw
High	A	2	THTFAGSDVTGTEIGR		404	Unambiguous	Carboxysome shell protein CsoS2 OS=Halothiobacillus neapolitanus (strain ATCC 23641 / c2) GN=Hneap_0920 PE=4 SV=1 - [D0KZ90_HALNC]	1	1	D0KZ90		HCD	1	0	1	1		0.0091	13	20	13	33	5	0	7	100	704400	2	824.901	1648.79	0	1.36	21.57	5616	5616	MS2	5/144	5	144	DS_050319_T8_KO_1h.raw
High	A	2	THTFAGSDVTGTEIGR	1	404	Unambiguous	Carboxysome shell protein CsoS2 OS=Halothiobacillus neapolitanus (strain ATCC 23641 / c2) GN=Hneap_0920 PE=4 SV=1 - [D0KZ90_HALNC]	1	1	D0KZ90		HCD	1	0	1	1		0.1	13	20	13	23	5	0	74	100	132600	2	824.901	1648.8	0	1.65	21.91	5737	5737	MS2	4/144	4	144	DS_050319_T8_KO_1h.raw
High	A	2	THTFAGSDVTGTEIGR	1	404	Unambiguous	Carboxysome shell protein CsoS2 OS=Halothiobacillus neapolitanus (strain ATCC 23641 / c2) GN=Hneap_0920 PE=4 SV=1 - [D0KZ90_HALNC]	1	1	D0KZ90		HCD	1	0	1	1		5.3e-07	13	20	13	76	5	0	0	2	127500000	2	824.902	1648.8	0	2.32	20.87	5362	5362	MS2	12/144	12	144	DS_050319_T8_KO_1h.raw
High	A	2	THTFAGSDVTGTEIGR	1	404	Unambiguous	Carboxysome shell protein CsoS2 OS=Halothiobacillus neapolitanus (strain ATCC 23641 / c2) GN=Hneap_0920 PE=4 SV=1 - [D0KZ90_HALNC]	1	1	D0KZ90		HCD	1	0	1	1		4.4e-07	13	20	13	77	5	0	0	55	4238000	2	824.902	1648.8	0	2.76	21.22	5488	5488	MS2	12/144	12	144	DS_050319_T8_KO_1h.raw
High	A	2	THTFAGSDVTGTEIGR	1	404	Unambiguous	Carboxysome shell protein CsoS2 OS=Halothiobacillus neapolitanus (strain ATCC 23641 / c2) GN=Hneap_0920 PE=4 SV=1 - [D0KZ90_HALNC]	1	1	D0KZ90		HCD	1	0	1	1		0.039	13	20	13	27	5	0	0	100	252100	3	550.271	1648.8	0	3.09	24.88	6823	6823	MS2	6/144	6	144	DS_050319_T8_KO_1h.raw
High	A	2	THTFAGSDVTGTEIGR	1	404	Unambiguous	Carboxysome shell protein CsoS2 OS=Halothiobacillus neapolitanus (strain ATCC 23641 / c2) GN=Hneap_0920 PE=4 SV=1 - [D0KZ90_HALNC]	1	1	D0KZ90		HCD	1	0	1	1		2.2e-05	13	20	13	60	5	0	10	100	592100	3	550.271	1648.8	0	3.09	22.38	5909	5909	MS2	11/144	11	144	DS_050319_T8_KO_1h.raw
High	A	2	THTFAGSDVTGTEIGR	1	404	Unambiguous	Carboxysome shell protein CsoS2 OS=Halothiobacillus neapolitanus (strain ATCC 23641 / c2) GN=Hneap_0920 PE=4 SV=1 - [D0KZ90_HALNC]	1	1	D0KZ90		HCD	1	0	1	1		0.035	13	20	13	28	5	0	9	100	325900	3	550.271	1648.8	0	3.2	23.46	6310	6310	MS2	6/144	6	144	DS_050319_T8_KO_1h.raw
High	A	2	THTFAGSDVTGTEIGR	1	404	Unambiguous	Carboxysome shell protein CsoS2 OS=Halothiobacillus neapolitanus (strain ATCC 23641 / c2) GN=Hneap_0920 PE=4 SV=1 - [D0KZ90_HALNC]	1	1	D0KZ90		HCD	1	0	1	1		6e-07	13	20	13	75	5	0	3	100	1833000	3	550.271	1648.8	0	3.2	21.54	5605	5605	MS2	14/144	14	144	DS_050319_T8_KO_1h.raw
High	A	2	THTFAGSDVTGTEIGR	1	404	Unambiguous	Carboxysome shell protein CsoS2 OS=Halothiobacillus neapolitanus (strain ATCC 23641 / c2) GN=Hneap_0920 PE=4 SV=1 - [D0KZ90_HALNC]	1	1	D0KZ90		HCD	1	0	1	1		3.4e-07	13	20	13	78	5	0	10	100	1480000	3	550.271	1648.8	0	3.2	20.84	5351	5351	MS2	14/144	14	144	DS_050319_T8_KO_1h.raw
High	A	2	THTFAGSDVTGTEIGR	1	404	Unambiguous	Carboxysome shell protein CsoS2 OS=Halothiobacillus neapolitanus (strain ATCC 23641 / c2) GN=Hneap_0920 PE=4 SV=1 - [D0KZ90_HALNC]	1	1	D0KZ90		HCD	1	0	1	1		0.1	13	20	13	23	5	0	24	100	203000	3	550.271	1648.8	0	3.31	25.25	6957	6957	MS2	5/144	5	144	DS_050319_T8_KO_1h.raw
High	A	2	THTFAGSDVTGTEIGR	1	404	Unambiguous	Carboxysome shell protein CsoS2 OS=Halothiobacillus neapolitanus (strain ATCC 23641 / c2) GN=Hneap_0920 PE=4 SV=1 - [D0KZ90_HALNC]	1	1	D0KZ90		HCD	1	0	1	1		1.6e-06	13	20	13	71	5	0	1	23	11290000	3	550.271	1648.8	0	3.31	21.2	5481	5481	MS2	12/144	12	144	DS_050319_T8_KO_1h.raw
High	A	2	THTFAGSDVTGTEIGR	1	404	Unambiguous	Carboxysome shell protein CsoS2 OS=Halothiobacillus neapolitanus (strain ATCC 23641 / c2) GN=Hneap_0920 PE=4 SV=1 - [D0KZ90_HALNC]	1	1	D0KZ90		HCD	1	0	1	1		3.6e-05	13	20	13	57	5	0	17	100	524900	3	550.271	1648.8	0	3.42	22.74	6040	6040	MS2	6/144	6	144	DS_050319_T8_KO_1h.raw
High	A	2	THTFAGSDVTGTEIGR	1	404	Unambiguous	Carboxysome shell protein CsoS2 OS=Halothiobacillus neapolitanus (strain ATCC 23641 / c2) GN=Hneap_0920 PE=4 SV=1 - [D0KZ90_HALNC]	1	1	D0KZ90		HCD	1	0	1	1		8.7e-05	13	20	13	54	5	0	0	100	432100	3	550.271	1648.8	0	3.53	23.1	6175	6175	MS2	9/144	9	144	DS_050319_T8_KO_1h.raw
High	A	2	THTFAGSDVTGTEIGR	1	404	Unambiguous	Carboxysome shell protein CsoS2 OS=Halothiobacillus neapolitanus (strain ATCC 23641 / c2) GN=Hneap_0920 PE=4 SV=1 - [D0KZ90_HALNC]	1	1	D0KZ90		HCD	1	0	1	1		0.0023	13	20	13	39	5	0	23	100	182300	3	550.271	1648.8	0	3.64	24.49	6680	6680	MS2	6/144	6	144	DS_050319_T8_KO_1h.raw
High	A	2	THTFAGSDVTGTEIGR	1	404	Unambiguous	Carboxysome shell protein CsoS2 OS=Halothiobacillus neapolitanus (strain ATCC 23641 / c2) GN=Hneap_0920 PE=4 SV=1 - [D0KZ90_HALNC]	1	1	D0KZ90		HCD	1	0	1	1		6.9e-06	13	20	13	65	5	0	12	100	829700	3	550.271	1648.8	0	3.75	21.93	5745	5745	MS2	13/144	13	144	DS_050319_T8_KO_1h.raw
Middle	A	2	THTFAGSDVTGTEIGR	1	404	Unambiguous	Carboxysome shell protein CsoS2 OS=Halothiobacillus neapolitanus (strain ATCC 23641 / c2) GN=Hneap_0920 PE=4 SV=1 - [D0KZ90_HALNC]	1	1	D0KZ90		HCD	1	0	1	1		0.32	13	20	13	18	5	0	15	100	183600	3	550.271	1648.8	0	3.87	25.66	7106	7106	MS2	3/144	3	144	DS_050319_T8_KO_1h.raw
Middle	A	2	THTFAGSDVTGTEIGR	1	404	Unambiguous	Carboxysome shell protein CsoS2 OS=Halothiobacillus neapolitanus (strain ATCC 23641 / c2) GN=Hneap_0920 PE=4 SV=1 - [D0KZ90_HALNC]	1	1	D0KZ90		HCD	1	0	1	1		0.85	13	20	13	14	5	0	12	100	198100	3	550.271	1648.8	0	4.09	28.24	8034	8034	MS2	3/144	3	144	DS_050319_T8_KO_1h.raw
High	A	2	TITGSQYADEGLAR		356	Unambiguous	Carboxysome shell protein CsoS2 OS=Halothiobacillus neapolitanus (strain ATCC 23641 / c2) GN=Hneap_0920 PE=4 SV=1 - [D0KZ90_HALNC]	1	1	D0KZ90		HCD	1	0	1	1		4.2e-07	13	19	13	77	4	0	11	100	1159000	2	741.367	1481.73	0	2.44	21	5409	5409	MS2	11/138	11	138	DS_050319_T8_KO_1h.raw
High	A	2	TITGSQYADEGLAR	1	356	Unambiguous	Carboxysome shell protein CsoS2 OS=Halothiobacillus neapolitanus (strain ATCC 23641 / c2) GN=Hneap_0920 PE=4 SV=1 - [D0KZ90_HALNC]	1	1	D0KZ90		HCD	1	0	1	1		0.0012	13	20	13	42	5	0	26	100	280200	2	741.367	1481.73	0	2.6	24.39	6644	6644	MS2	6/138	6	138	DS_050319_T8_KO_1h.raw
High	A	2	TITGSQYADEGLAR	1	356	Unambiguous	Carboxysome shell protein CsoS2 OS=Halothiobacillus neapolitanus (strain ATCC 23641 / c2) GN=Hneap_0920 PE=4 SV=1 - [D0KZ90_HALNC]	1	1	D0KZ90		HCD	1	0	1	1		1.1e-06	13	20	13	73	5	0	0	27	10660000	2	741.367	1481.73	0	2.6	21.72	5671	5671	MS2	11/138	11	138	DS_050319_T8_KO_1h.raw
High	A	2	TITGSQYADEGLAR	1	356	Unambiguous	Carboxysome shell protein CsoS2 OS=Halothiobacillus neapolitanus (strain ATCC 23641 / c2) GN=Hneap_0920 PE=4 SV=1 - [D0KZ90_HALNC]	1	1	D0KZ90		HCD	1	0	1	1		0.0023	13	20	13	39	5	0	23	39	6360000	3	494.581	1481.73	0	2.78	21.4	5555	5555	MS2	14/138	14	138	DS_050319_T8_KO_1h.raw
High	A	2	TITGSQYADEGLAR	1	356	Unambiguous	Carboxysome shell protein CsoS2 OS=Halothiobacillus neapolitanus (strain ATCC 23641 / c2) GN=Hneap_0920 PE=4 SV=1 - [D0KZ90_HALNC]	1	1	D0KZ90		HCD	1	0	1	1		0.064	13	20	13	25	5	0	38	100	438600	2	741.367	1481.73	0	3.01	23.55	6343	6343	MS2	6/138	6	138	DS_050319_T8_KO_1h.raw
High	A	2	TITGSQYADEGLAR	1	356	Unambiguous	Carboxysome shell protein CsoS2 OS=Halothiobacillus neapolitanus (strain ATCC 23641 / c2) GN=Hneap_0920 PE=4 SV=1 - [D0KZ90_HALNC]	1	1	D0KZ90		HCD	1	0	1	1		8e-05	13	20	13	54	5	0	47	100	504400	2	741.367	1481.73	0	3.01	23.2	6212	6212	MS2	8/138	8	138	DS_050319_T8_KO_1h.raw
High	A	2	TITGSQYADEGLAR	1	356	Unambiguous	Carboxysome shell protein CsoS2 OS=Halothiobacillus neapolitanus (strain ATCC 23641 / c2) GN=Hneap_0920 PE=4 SV=1 - [D0KZ90_HALNC]	1	1	D0KZ90		HCD	1	0	1	1		1.4e-06	13	20	13	72	5	0	4	100	2577000	2	741.367	1481.73	0	3.1	22.06	5791	5791	MS2	8/138	8	138	DS_050319_T8_KO_1h.raw
High	A	2	TITGSQYADEGLAR	1	356	Unambiguous	Carboxysome shell protein CsoS2 OS=Halothiobacillus neapolitanus (strain ATCC 23641 / c2) GN=Hneap_0920 PE=4 SV=1 - [D0KZ90_HALNC]	1	1	D0KZ90		HCD	1	0	1	1		2e-07	13	20	13	80	5	0	5	100	2068000	2	741.368	1481.73	0	3.18	21.37	5543	5543	MS2	11/138	11	138	DS_050319_T8_KO_1h.raw
High	A	2	TITGSQYADEGLAR	1	356	Unambiguous	Carboxysome shell protein CsoS2 OS=Halothiobacillus neapolitanus (strain ATCC 23641 / c2) GN=Hneap_0920 PE=4 SV=1 - [D0KZ90_HALNC]	1	1	D0KZ90		HCD	1	0	1	1		1.5e-07	13	20	13	81	5	0	23	100	780300	2	741.368	1481.73	0	3.26	22.84	6078	6078	MS2	10/138	10	138	DS_050319_T8_KO_1h.raw
High	A	2	TITGSQYADEGLAR	1	356	Unambiguous	Carboxysome shell protein CsoS2 OS=Halothiobacillus neapolitanus (strain ATCC 23641 / c2) GN=Hneap_0920 PE=4 SV=1 - [D0KZ90_HALNC]	1	1	D0KZ90		HCD	1	0	1	1		6.1e-05	13	20	13	55	5	0	28	100	1311000	2	741.368	1481.73	0	4.08	22.47	5940	5940	MS2	9/138	9	138	DS_050319_T8_KO_1h.raw
High	A	2	TITGSQYADEGLAR	1	356	Unambiguous	Carboxysome shell protein CsoS2 OS=Halothiobacillus neapolitanus (strain ATCC 23641 / c2) GN=Hneap_0920 PE=4 SV=1 - [D0KZ90_HALNC]	1	1	D0KZ90		HCD	1	0	1	1		0.011	13	20	13	33	5	0	6	100	355000	2	741.368	1481.73	0	4.41	24.03	6518	6518	MS2	6/138	6	138	DS_050319_T8_KO_1h.raw
High	A	2	TNKGQSVTGNLVDR		373	Unambiguous	Carboxysome shell protein CsoS2 OS=Halothiobacillus neapolitanus (strain ATCC 23641 / c2) GN=Hneap_0920 PE=4 SV=1 - [D0KZ90_HALNC]	1	1	D0KZ90		HCD	1	0	1	1		0.00082	13	23	13	44	11	1	16	100	2328000	3	496.932	1488.78	0	2.62	18.81	4606	4606	MS2	6/152	6	152	DS_050319_T8_KO_1h.raw
High	A	2	VETGHTLSGGSVTGTQVDR		444	Unambiguous	Carboxysome shell protein CsoS2 OS=Halothiobacillus neapolitanus (strain ATCC 23641 / c2) GN=Hneap_0920 PE=4 SV=1 - [D0KZ90_HALNC]	1	1	D0KZ90		HCD	1	0	1	1		0.0012	13	23	13	42	11	0	6	100	768200	3	634.318	1900.94	0	2.29	19.36	4808	4808	MS2	10/182	10	182	DS_050319_T8_KO_1h.raw
High	A	2	VETGHTLSGGSVTGTQVDR	1	444	Unambiguous	Carboxysome shell protein CsoS2 OS=Halothiobacillus neapolitanus (strain ATCC 23641 / c2) GN=Hneap_0920 PE=4 SV=1 - [D0KZ90_HALNC]	1	1	D0KZ90		HCD	1	0	1	1		7.4e-10	13	23	13	104	11	0	1	100	3222000	2	950.974	1900.94	0	2.62	18.99	4675	4675	MS2	17/182	17	182	DS_050319_T8_KO_1h.raw
High	A	2	VETGHTLSGGSVTGTQVDR	1	444	Unambiguous	Carboxysome shell protein CsoS2 OS=Halothiobacillus neapolitanus (strain ATCC 23641 / c2) GN=Hneap_0920 PE=4 SV=1 - [D0KZ90_HALNC]	1	1	D0KZ90		HCD	1	0	1	1		8.9e-08	13	23	13	84	10	0	0	30	10030000	3	634.319	1900.94	0	2.96	18.99	4674	4674	MS2	13/182	13	182	DS_050319_T8_KO_1h.raw
High	A	2	VETGHTLSGGSVTGTQVDRK		459	Unambiguous	Carboxysome shell protein CsoS2 OS=Halothiobacillus neapolitanus (strain ATCC 23641 / c2) GN=Hneap_0920 PE=4 SV=1 - [D0KZ90_HALNC]	1	1	D0KZ90		HCD	1	0	1	1		7.5e-05	13	22	13	54	9	1	0	100	2035000	2	1015.02	2029.03	0	1.85	18.26	4408	4408	MS2	13/192	13	192	DS_050319_T8_KO_1h.raw
High	A	2	VETGHTLSGGSVTGTQVDRK	1	459	Unambiguous	Carboxysome shell protein CsoS2 OS=Halothiobacillus neapolitanus (strain ATCC 23641 / c2) GN=Hneap_0920 PE=4 SV=1 - [D0KZ90_HALNC]	1	1	D0KZ90		HCD	1	0	1	1		9.3e-07	13	22	13	73	9	1	0	62	3660000	3	677.017	2029.04	0	2.11	18.26	4406	4406	MS2	10/192	10	192	DS_050319_T8_KO_1h.raw
High	A	2	VETGHTLSGGSVTGTQVDRK	1	459	Unambiguous	Carboxysome shell protein CsoS2 OS=Halothiobacillus neapolitanus (strain ATCC 23641 / c2) GN=Hneap_0920 PE=4 SV=1 - [D0KZ90_HALNC]	1	1	D0KZ90		HCD	1	0	1	1		0.0055	13	22	13	36	9	1	6	13	11220000	4	508.015	2029.04	0	2.98	18.25	4403	4403	MS2	8/192	8	192	DS_050319_T8_KO_1h.raw
High	A	2	VMFGATAR		20	Unambiguous	Carboxysome shell protein CsoS2 OS=Halothiobacillus neapolitanus (strain ATCC 23641 / c2) GN=Hneap_0920 PE=4 SV=1 - [D0KZ90_HALNC]	1	1	D0KZ90		HCD	1	0	1	1		0.055	13	21	13	26	6	0	0	100	642300	2	426.724	852.441	0	1.42	21.84	5712	5712	MS2	5/56	5	56	DS_050319_T8_KO_1h.raw
High	A	2	VMFGATAR	1	20	Unambiguous	Carboxysome shell protein CsoS2 OS=Halothiobacillus neapolitanus (strain ATCC 23641 / c2) GN=Hneap_0920 PE=4 SV=1 - [D0KZ90_HALNC]	1	1	D0KZ90		HCD	1	0	1	1		0.12	13	21	13	22	6	0	39	100	137600	2	426.724	852.442	0	2.14	23.11	6179	6179	MS2	4/56	4	56	DS_050319_T8_KO_1h.raw
High	A	2	VMFGATAR	1	20	Unambiguous	Carboxysome shell protein CsoS2 OS=Halothiobacillus neapolitanus (strain ATCC 23641 / c2) GN=Hneap_0920 PE=4 SV=1 - [D0KZ90_HALNC]	1	1	D0KZ90		HCD	1	0	1	1		0.0059	13	21	13	35	6	0	0	100	1625000	2	426.724	852.442	0	2.35	20.7	5300	5300	MS2	6/56	6	56	DS_050319_T8_KO_1h.raw
Low	A	2	VMFGATAR	1	20	Unconsidered	Carboxysome shell protein CsoS2 OS=Halothiobacillus neapolitanus (strain ATCC 23641 / c2) GN=Hneap_0920 PE=4 SV=1 - [D0KZ90_HALNC]	1	1	D0KZ90		HCD	1	0	1	1		1.3	13	21	13	12	6	0	0	100	135100	2	426.725	852.442	0	2.57	24.95	6848	6848	MS2	3/56	3	56	DS_050319_T8_KO_1h.raw
High	A	2	VMFGATAR	1	20	Unambiguous	Carboxysome shell protein CsoS2 OS=Halothiobacillus neapolitanus (strain ATCC 23641 / c2) GN=Hneap_0920 PE=4 SV=1 - [D0KZ90_HALNC]	1	1	D0KZ90		HCD	1	0	1	1		0.0012	13	21	13	42	6	0	1	29	6939000	2	426.725	852.442	0	3	21.05	5426	5426	MS2	6/56	6	56	DS_050319_T8_KO_1h.raw
High	A	2	VMFGATAR	1	20	Unambiguous	Carboxysome shell protein CsoS2 OS=Halothiobacillus neapolitanus (strain ATCC 23641 / c2) GN=Hneap_0920 PE=4 SV=1 - [D0KZ90_HALNC]	1	1	D0KZ90		HCD	1	0	1	1		0.0016	13	21	13	41	7	0	15	97	2002000	2	426.725	852.442	0	3.21	21.41	5561	5561	MS2	7/56	7	56	DS_050319_T8_KO_1h.raw
Middle	A	2	VMFGATAR	1	20	Unambiguous	Carboxysome shell protein CsoS2 OS=Halothiobacillus neapolitanus (strain ATCC 23641 / c2) GN=Hneap_0920 PE=4 SV=1 - [D0KZ90_HALNC]	1	1	D0KZ90		HCD	1	0	1	1		0.35	13	21	13	18	7	0	10	100	443500	2	426.725	852.443	0	3.93	22.21	5843	5843	MS2	4/56	4	56	DS_050319_T8_KO_1h.raw
High	A	2	VmFGATAR	1	20	Unambiguous	Carboxysome shell protein CsoS2 OS=Halothiobacillus neapolitanus (strain ATCC 23641 / c2) GN=Hneap_0920 PE=4 SV=1 - [D0KZ90_HALNC]	1	1	D0KZ90	M2(Oxidation)	HCD	1	0	1	1		0.00068	13	21	13	45	6	0	16	100	1500000	2	434.722	868.436	0	2.12	20.84	5349	5349	MS2	7/56	7	56	DS_050319_T8_KO_1h.raw
High	A	2	VmFGATAR	1	20	Unambiguous	Carboxysome shell protein CsoS2 OS=Halothiobacillus neapolitanus (strain ATCC 23641 / c2) GN=Hneap_0920 PE=4 SV=1 - [D0KZ90_HALNC]	1	1	D0KZ90	M2(Oxidation)	HCD	1	0	1	1		0.0005	13	21	13	46	6	0	1	8	19180000	2	434.722	868.437	0	2.75	18.75	4586	4586	MS2	7/56	7	56	DS_050319_T8_KO_1h.raw
High	A	2	VmFGATAR	1	20	Unambiguous	Carboxysome shell protein CsoS2 OS=Halothiobacillus neapolitanus (strain ATCC 23641 / c2) GN=Hneap_0920 PE=4 SV=1 - [D0KZ90_HALNC]	1	1	D0KZ90	M2(Oxidation)	HCD	1	0	1	1		0.0006	13	21	13	45	6	0	3	6	30930000	2	434.722	868.437	0	2.89	19.1	4715	4715	MS2	7/56	7	56	DS_050319_T8_KO_1h.raw
High	A	2	VmFGATAR	1	20	Unambiguous	Carboxysome shell protein CsoS2 OS=Halothiobacillus neapolitanus (strain ATCC 23641 / c2) GN=Hneap_0920 PE=4 SV=1 - [D0KZ90_HALNC]	1	1	D0KZ90	M2(Oxidation)	HCD	1	0	1	1		0.00035	13	21	13	48	6	0	1	79	3144000	2	434.722	868.437	0	2.89	19.81	4974	4974	MS2	7/56	7	56	DS_050319_T8_KO_1h.raw
High	A	2	VmFGATAR	1	20	Unambiguous	Carboxysome shell protein CsoS2 OS=Halothiobacillus neapolitanus (strain ATCC 23641 / c2) GN=Hneap_0920 PE=4 SV=1 - [D0KZ90_HALNC]	1	1	D0KZ90	M2(Oxidation)	HCD	1	0	1	1		0.0014	13	21	13	41	6	0	0	100	1512000	2	434.722	868.438	0	3.39	20.15	5101	5101	MS2	7/56	7	56	DS_050319_T8_KO_1h.raw
High	A	2	VmFGATAR	1	20	Unambiguous	Carboxysome shell protein CsoS2 OS=Halothiobacillus neapolitanus (strain ATCC 23641 / c2) GN=Hneap_0920 PE=4 SV=1 - [D0KZ90_HALNC]	1	1	D0KZ90	M2(Oxidation)	HCD	1	0	1	1		0.00031	13	21	13	48	6	0	0	29	4163000	2	434.722	868.438	0	3.46	19.45	4842	4842	MS2	7/56	7	56	DS_050319_T8_KO_1h.raw
High	A	2	VmFGATAR	1	20	Unambiguous	Carboxysome shell protein CsoS2 OS=Halothiobacillus neapolitanus (strain ATCC 23641 / c2) GN=Hneap_0920 PE=4 SV=1 - [D0KZ90_HALNC]	1	1	D0KZ90	M2(Oxidation)	HCD	1	0	1	1		0.00047	13	21	13	46	6	0	8	100	2160000	2	434.723	868.438	0	4.16	20.49	5221	5221	MS2	7/56	7	56	DS_050319_T8_KO_1h.raw
High	A	2	VNVTTTAR		29	Unambiguous	Carboxysome shell protein CsoS2 OS=Halothiobacillus neapolitanus (strain ATCC 23641 / c2) GN=Hneap_0920 PE=4 SV=1 - [D0KZ90_HALNC]	1	1	D0KZ90		HCD	1	0	1	1		0.0013	13	25	13	42	17	0	40	100	298700	2	431.244	861.48	0	1.32	16.25	3698	3698	MS2	5/72	5	72	DS_050319_T8_KO_1h.raw
High	A	2	VNVTTTAR	1	29	Unambiguous	Carboxysome shell protein CsoS2 OS=Halothiobacillus neapolitanus (strain ATCC 23641 / c2) GN=Hneap_0920 PE=4 SV=1 - [D0KZ90_HALNC]	1	1	D0KZ90		HCD	1	0	1	1		8e-05	13	25	13	54	17	0	0	62	5751000	2	431.244	861.48	0	1.39	15.9	3589	3589	MS2	7/72	7	72	DS_050319_T8_KO_1h.raw
High	A	2	VRPQQSVVHNDAMIENAGDTNQSSSTSLNNELSEIcSIADDMPER		537	Unambiguous	Carboxysome shell protein CsoS2 OS=Halothiobacillus neapolitanus (strain ATCC 23641 / c2) GN=Hneap_0920 PE=4 SV=1 - [D0KZ90_HALNC]	1	1	D0KZ90	C36(Carbamidomethyl)	HCD	1	0	1	1		0.00041	13	16	13	47	2	0	0	100	434000	4	1240.57	4959.26	0.01	4.14	29.44	8444	8444	MS2	16/514	16	514	DS_050319_T8_KO_1h.raw
High	A	2	VRPQQSVVHNDAMIENAGDTNQSSSTSLNNELSEIcSIADDMPER	1	537	Unambiguous	Carboxysome shell protein CsoS2 OS=Halothiobacillus neapolitanus (strain ATCC 23641 / c2) GN=Hneap_0920 PE=4 SV=1 - [D0KZ90_HALNC]	1	1	D0KZ90	C36(Carbamidomethyl)	HCD	1	0	1	1		0.013	13	16	13	32	2	0	0	100	157100	4	1240.57	4959.27	0.01	5.52	29.8	8568	8568	MS2	6/514	6	514	DS_050319_T8_KO_1h.raw
High	A	2	VRPQQSVVHNDAMIENAGDTNQSSSTSLNNELSEIcSIADDMPER	1	537	Unambiguous	Carboxysome shell protein CsoS2 OS=Halothiobacillus neapolitanus (strain ATCC 23641 / c2) GN=Hneap_0920 PE=4 SV=1 - [D0KZ90_HALNC]	1	1	D0KZ90	C36(Carbamidomethyl)	HCD	1	0	1	1		4e-06	13	16	13	67	2	0	0	100	230800	4	1240.57	4959.27	0.01	5.62	29.08	8323	8323	MS2	9/514	9	514	DS_050319_T8_KO_1h.raw
High	A	2	VRPQQSVVHNDAmIENAGDTNQSSSTSLNNELSEIcSIADDMPER	1	537	Unambiguous	Carboxysome shell protein CsoS2 OS=Halothiobacillus neapolitanus (strain ATCC 23641 / c2) GN=Hneap_0920 PE=4 SV=1 - [D0KZ90_HALNC]	1	1	D0KZ90	M13(Oxidation); C36(Carbamidomethyl)	HCD	1	0	1	1		9.3e-07	13	13	13	73	1	0	0	100	291100	4	1244.57	4975.25	0	2.8	28.64	8170	8170	MS2	10/514	10	514	DS_050319_T8_KO_1h.raw
High	A	2	VRPQQSVVHNDAMIENAGDTNQSSSTSLNNELSEIcSIADDmPER	1	537	Unambiguous	Carboxysome shell protein CsoS2 OS=Halothiobacillus neapolitanus (strain ATCC 23641 / c2) GN=Hneap_0920 PE=4 SV=1 - [D0KZ90_HALNC]	1	1	D0KZ90	C36(Carbamidomethyl); M42(Oxidation)	HCD	1	0	1	1		0.074	13	13	13	24	1	0	1	100	187800	4	1244.57	4975.25	0	3.38	27.91	7915	7915	MS2	5/514	5	514	DS_050319_T8_KO_1h.raw
High	A	2	VVETSAFANR		93	Unambiguous	Carboxysome shell protein CsoS2 OS=Halothiobacillus neapolitanus (strain ATCC 23641 / c2) GN=Hneap_0920 PE=4 SV=1 - [D0KZ90_HALNC]	1	1	D0KZ90		HCD	1	0	1	1		0.00025	13	24	13	49	13	0	32	100	486000	2	547.287	1093.57	0	1.96	18.97	4667	4667	MS2	7/78	7	78	DS_050319_T8_KO_1h.raw
High	A	2	VVETSAFANR	1	93	Unambiguous	Carboxysome shell protein CsoS2 OS=Halothiobacillus neapolitanus (strain ATCC 23641 / c2) GN=Hneap_0920 PE=4 SV=1 - [D0KZ90_HALNC]	1	1	D0KZ90		HCD	1	0	1	1		0.0042	13	23	13	37	11	0	40	100	779500	2	547.287	1093.57	0	2.96	20.26	5139	5139	MS2	6/78	6	78	DS_050319_T8_KO_1h.raw
High	A	2	VVETSAFANR	1	93	Unambiguous	Carboxysome shell protein CsoS2 OS=Halothiobacillus neapolitanus (strain ATCC 23641 / c2) GN=Hneap_0920 PE=4 SV=1 - [D0KZ90_HALNC]	1	1	D0KZ90		HCD	1	0	1	1		2.1e-05	13	23	13	60	11	0	11	100	2628000	2	547.287	1093.57	0	3.08	19.74	4950	4950	MS2	9/78	9	78	DS_050319_T8_KO_1h.raw
High	A	2	VVETSAFANR	1	93	Unambiguous	Carboxysome shell protein CsoS2 OS=Halothiobacillus neapolitanus (strain ATCC 23641 / c2) GN=Hneap_0920 PE=4 SV=1 - [D0KZ90_HALNC]	1	1	D0KZ90		HCD	1	0	1	1		2.2e-05	13	23	13	60	11	0	11	45	3493000	2	547.287	1093.57	0	3.19	19.39	4822	4822	MS2	8/78	8	78	DS_050319_T8_KO_1h.raw
High	A	2	VVETSAFANR	1	93	Unambiguous	Carboxysome shell protein CsoS2 OS=Halothiobacillus neapolitanus (strain ATCC 23641 / c2) GN=Hneap_0920 PE=4 SV=1 - [D0KZ90_HALNC]	1	1	D0KZ90		HCD	1	0	1	1		7.3e-05	13	23	13	54	11	0	11	100	303600	2	547.288	1093.57	0	3.86	20.62	5269	5269	MS2	6/78	6	78	DS_050319_T8_KO_1h.raw
High	A	2	QKQIEVK		38	Unambiguous	Translation initiation factor IF-3 OS=Halothiobacillus neapolitanus (strain ATCC 23641 / c2) GN=infC PE=3 SV=1 - [D0L0D1_HALNC]	1	1	D0L0D1		HCD	1	0	1	1	19	0.0067	13	26	13	35	19	1	6	74	2376000	2	436.765	872.523	0	2.98	18	4312	4312	MS2	4/60	4	60	DS_050319_T8_KO_1h.raw
High	A	2	QKQIEVK	1	38	Unambiguous	Translation initiation factor IF-3 OS=Halothiobacillus neapolitanus (strain ATCC 23641 / c2) GN=infC PE=3 SV=1 - [D0L0D1_HALNC]	1	1	D0L0D1		HCD	1	0	1	1	19	0.016	13	26	13	31	19	1	5	100	476600	2	436.765	872.523	0	3.19	18.37	4445	4445	MS2	4/60	4	60	DS_050319_T8_KO_1h.raw
High	A	2	VLVATDIAAR		64	Unambiguous	ATP-dependent RNA helicase RhlE OS=Halothiobacillus neapolitanus (strain ATCC 23641 / c2) GN=rhlE PE=3 SV=1 - [D0L0H3_HALNC]	1	1	D0L0H3		HCD	1	0	1	1	7	1.3e-06	13	22	13	72	9	0	6	100	1122000	2	514.811	1028.61	0	3.78	22.54	5965	5965	MS2	7/74	7	74	DS_050319_T8_KO_1h.raw
High	A	2	FNDAVLR		17	Unambiguous	30S ribosomal protein S6 OS=Halothiobacillus neapolitanus (strain ATCC 23641 / c2) GN=rpsF PE=3 SV=1 - [D0L0J4_HALNC]	1	1	D0L0J4		HCD	1	0	1	1		0.002	13	26	13	40	22	0	4	100	903400	2	417.728	834.449	0	2.8	20.23	5130	5130	MS2	6/58	6	58	DS_050319_T8_KO_1h.raw
High	A	2	QLAYPINK		54	Unambiguous	30S ribosomal protein S6 OS=Halothiobacillus neapolitanus (strain ATCC 23641 / c2) GN=rpsF PE=3 SV=1 - [D0L0J4_HALNC]	1	1	D0L0J4		HCD	1	0	1	1		0.082	13	22	13	24	8	0	7	100	621200	2	473.773	946.539	0	3.83	20.58	5254	5254	MS2	5/72	5	72	DS_050319_T8_KO_1h.raw
High	A	2	RQLAYPINK		104	Unambiguous	30S ribosomal protein S6 OS=Halothiobacillus neapolitanus (strain ATCC 23641 / c2) GN=rpsF PE=3 SV=1 - [D0L0J4_HALNC]	1	1	D0L0J4		HCD	1	0	1	1		0.057	13	21	13	25	7	1	31	100	676900	2	551.824	1102.64	0	3.19	19.33	4798	4798	MS2	6/82	6	82	DS_050319_T8_KO_1h.raw
High	A	2	TSLLDYIR		59	Unambiguous	Translation initiation factor IF-2 OS=Halothiobacillus neapolitanus (strain ATCC 23641 / c2) GN=infB PE=3 SV=1 - [D0L0S6_HALNC]	1	1	D0L0S6		HCD	1	0	1	1		0.0054	13	21	13	36	6	0	6	100	149100	2	490.776	980.544	0	2.96	29.22	8372	8372	MS2	5/64	5	64	DS_050319_T8_KO_1h.raw
High	A	2	APQLLVLAPTR		132	Unambiguous	ATP-dependent RNA helicase DeaD OS=Halothiobacillus neapolitanus (strain ATCC 23641 / c2) GN=deaD PE=3 SV=1 - [D0L226_HALNC]	1	1	D0L226		HCD	1	0	1	1		2.9e-05	13	13	13	58	1	0	9	100	868800	2	589.869	1178.73	0	3.83	26.2	7303	7303	MS2	8/96	8	96	DS_050319_T8_KO_1h.raw
High	A	2	EFYEKPTTER		195	Unambiguous	30S ribosomal protein S21 OS=Halothiobacillus neapolitanus (strain ATCC 23641 / c2) GN=rpsU PE=3 SV=1 - [D0L230_HALNC]	1	1	D0L230		HCD	1	0	1	1		0.009	13	21	13	33	7	0	0	100	2371000	2	650.315	1299.62	0	0.68	18.05	4331	4331	MS2	7/98	7	98	DS_050319_T8_KO_1h.raw
High	A	2	EFYEKPTTER	1	195	Unambiguous	30S ribosomal protein S21 OS=Halothiobacillus neapolitanus (strain ATCC 23641 / c2) GN=rpsU PE=3 SV=1 - [D0L230_HALNC]	1	1	D0L230		HCD	1	0	1	1		0.0054	13	21	13	36	6	0	0	95	1582000	3	433.88	1299.63	0	2.83	18.04	4326	4326	MS2	7/98	7	98	DS_050319_T8_KO_1h.raw
High	A	2	AAVTGIALGMIETR		270	Unambiguous	Major carboxysome shell protein 1C OS=Halothiobacillus neapolitanus (strain ATCC 23641 / c2) GN=csoS1C PE=1 SV=1 - [CSOC_HALNC]	1	1	P45688		HCD	1	0	1	1		2.6e-05	13	23	13	59	11	0	0	100	1938000	3	468.263	1402.77	0	1.23	28.8	8228	8228	MS2	14/122	14	122	DS_050319_T8_KO_1h.raw
High	A	2	AAVTGIALGMIETR	1	270	Unambiguous	Major carboxysome shell protein 1C OS=Halothiobacillus neapolitanus (strain ATCC 23641 / c2) GN=csoS1C PE=1 SV=1 - [CSOC_HALNC]	1	1	P45688		HCD	1	0	1	1		1.1e-11	13	23	13	123	10	0	1	50	5526000	2	701.892	1402.78	0	2.98	28.67	8181	8181	MS2	12/122	12	122	DS_050319_T8_KO_1h.raw
High	A	2	AAVTGIALGMIETR	1	270	Unambiguous	Major carboxysome shell protein 1C OS=Halothiobacillus neapolitanus (strain ATCC 23641 / c2) GN=csoS1C PE=1 SV=1 - [CSOC_HALNC]	1	1	P45688		HCD	1	0	1	1		8.2e-05	13	23	13	54	10	0	2	100	365300	3	468.264	1402.78	0	3.97	29.15	8348	8348	MS2	7/122	7	122	DS_050319_T8_KO_1h.raw
High	A	2	AAVTGIALGMIETR	1	270	Unambiguous	Major carboxysome shell protein 1C OS=Halothiobacillus neapolitanus (strain ATCC 23641 / c2) GN=csoS1C PE=1 SV=1 - [CSOC_HALNC]	1	1	P45688		HCD	1	0	1	1		2.8e-06	13	23	13	69	10	0	0	100	1216000	3	468.264	1402.78	0	4.17	28.45	8107	8107	MS2	9/122	9	122	DS_050319_T8_KO_1h.raw
High	A	2	AAVTGIALGMIETR	1	270	Unambiguous	Major carboxysome shell protein 1C OS=Halothiobacillus neapolitanus (strain ATCC 23641 / c2) GN=csoS1C PE=1 SV=1 - [CSOC_HALNC]	1	1	P45688		HCD	1	0	1	1		0.00038	13	23	13	47	10	0	10	100	348100	2	701.893	1402.78	0	4.29	29.37	8420	8420	MS2	6/122	6	122	DS_050319_T8_KO_1h.raw
High	A	2	AAVTGIALGMIETR	1	270	Unambiguous	Major carboxysome shell protein 1C OS=Halothiobacillus neapolitanus (strain ATCC 23641 / c2) GN=csoS1C PE=1 SV=1 - [CSOC_HALNC]	1	1	P45688		HCD	1	0	1	1		1.7e-06	13	23	13	71	10	0	6	100	838000	2	701.893	1402.78	0	4.29	29.02	8301	8301	MS2	7/122	7	122	DS_050319_T8_KO_1h.raw
High	A	2	AAVTGIALGMIETR	1	270	Unambiguous	Major carboxysome shell protein 1C OS=Halothiobacillus neapolitanus (strain ATCC 23641 / c2) GN=csoS1C PE=1 SV=1 - [CSOC_HALNC]	1	1	P45688		HCD	1	0	1	1		0.0011	13	23	13	43	10	0	0	100	116800	3	468.264	1402.78	0	4.37	29.5	8465	8465	MS2	5/122	5	122	DS_050319_T8_KO_1h.raw
High	A	2	AAVTGIALGMIETR	1	270	Unambiguous	Major carboxysome shell protein 1C OS=Halothiobacillus neapolitanus (strain ATCC 23641 / c2) GN=csoS1C PE=1 SV=1 - [CSOC_HALNC]	1	1	P45688		HCD	1	0	1	1		0.012	13	23	13	32	10	0	32	100	216800	2	701.893	1402.78	0	4.99	29.7	8537	8537	MS2	4/122	4	122	DS_050319_T8_KO_1h.raw
High	A	2	AAVTGIALGmIETR	1	270	Unambiguous	Major carboxysome shell protein 1C OS=Halothiobacillus neapolitanus (strain ATCC 23641 / c2) GN=csoS1C PE=1 SV=1 - [CSOC_HALNC]	1	1	P45688	M10(Oxidation)	HCD	1	0	1	1		0.021	13	25	13	30	16	0	0	100	478000	2	709.889	1418.77	0	2.49	27.37	7734	7734	MS2	5/122	5	122	DS_050319_T8_KO_1h.raw
High	A	2	AAVTGIALGmIETR	1	270	Unambiguous	Major carboxysome shell protein 1C OS=Halothiobacillus neapolitanus (strain ATCC 23641 / c2) GN=csoS1C PE=1 SV=1 - [CSOC_HALNC]	1	1	P45688	M10(Oxidation)	HCD	1	0	1	1		8.2e-06	13	25	13	64	16	0	0	77	4015000	2	709.889	1418.77	0	2.75	25.53	7058	7058	MS2	10/122	10	122	DS_050319_T8_KO_1h.raw
High	A	2	AAVTGIALGmIETR	1	270	Unambiguous	Major carboxysome shell protein 1C OS=Halothiobacillus neapolitanus (strain ATCC 23641 / c2) GN=csoS1C PE=1 SV=1 - [CSOC_HALNC]	1	1	P45688	M10(Oxidation)	HCD	1	0	1	1		3.3e-06	13	25	13	68	16	0	0	100	2696000	2	709.889	1418.77	0	2.83	26.27	7330	7330	MS2	9/122	9	122	DS_050319_T8_KO_1h.raw
High	A	2	AAVTGIALGmIETR	1	270	Unambiguous	Major carboxysome shell protein 1C OS=Halothiobacillus neapolitanus (strain ATCC 23641 / c2) GN=csoS1C PE=1 SV=1 - [CSOC_HALNC]	1	1	P45688	M10(Oxidation)	HCD	0.7143	0	1	1		0.00025	13	24	13	49	14	0	4	100	193400	3	473.595	1418.77	0	2.95	27.37	7733	7733	MS2	7/122	7	122	DS_050319_T8_KO_1h.raw
High	A	2	AAVTGIALGmIETR	1	270	Unambiguous	Major carboxysome shell protein 1C OS=Halothiobacillus neapolitanus (strain ATCC 23641 / c2) GN=csoS1C PE=1 SV=1 - [CSOC_HALNC]	1	1	P45688	M10(Oxidation)	HCD	0.7872	0	1	1		0.00037	13	24	13	47	14	0	7	100	491100	3	473.595	1418.77	0	3.15	26.65	7464	7464	MS2	10/122	10	122	DS_050319_T8_KO_1h.raw
High	A	2	AAVTGIALGmIETR	1	270	Unambiguous	Major carboxysome shell protein 1C OS=Halothiobacillus neapolitanus (strain ATCC 23641 / c2) GN=csoS1C PE=1 SV=1 - [CSOC_HALNC]	1	1	P45688	M10(Oxidation)	HCD	0.7193	0	1	1		3.6e-05	13	24	13	57	14	0	0	100	319100	3	473.596	1418.77	0	3.34	27.72	7843	7843	MS2	7/122	7	122	DS_050319_T8_KO_1h.raw
High	A	2	AAVTGIALGmIETR	1	270	Unambiguous	Major carboxysome shell protein 1C OS=Halothiobacillus neapolitanus (strain ATCC 23641 / c2) GN=csoS1C PE=1 SV=1 - [CSOC_HALNC]	1	1	P45688	M10(Oxidation)	HCD	1	0	1	1		0.00025	13	24	13	49	14	0	3	100	337400	3	473.596	1418.77	0	3.34	28.08	7977	7977	MS2	7/122	7	122	DS_050319_T8_KO_1h.raw
High	A	2	AAVTGIALGmIETR	1	270	Unambiguous	Major carboxysome shell protein 1C OS=Halothiobacillus neapolitanus (strain ATCC 23641 / c2) GN=csoS1C PE=1 SV=1 - [CSOC_HALNC]	1	1	P45688	M10(Oxidation)	HCD	0.7755	0	1	1		0.00026	13	25	13	49	15	0	12	100	217100	3	473.596	1418.77	0	3.6	25.95	7214	7214	MS2	7/122	7	122	DS_050319_T8_KO_1h.raw
High	A	2	AAVTGIALGmIETR	1	270	Unambiguous	Major carboxysome shell protein 1C OS=Halothiobacillus neapolitanus (strain ATCC 23641 / c2) GN=csoS1C PE=1 SV=1 - [CSOC_HALNC]	1	1	P45688	M10(Oxidation)	HCD	1	0	1	1		0.00037	13	25	13	47	15	0	6	100	322000	3	473.596	1418.77	0	3.6	25.51	7049	7049	MS2	7/122	7	122	DS_050319_T8_KO_1h.raw
High	A	2	AAVTGIALGmIETR	1	270	Unambiguous	Major carboxysome shell protein 1C OS=Halothiobacillus neapolitanus (strain ATCC 23641 / c2) GN=csoS1C PE=1 SV=1 - [CSOC_HALNC]	1	1	P45688	M10(Oxidation)	HCD	1	0	1	1		1.1e-05	13	25	13	63	15	0	0	100	2629000	3	473.596	1418.77	0	3.73	26.29	7336	7336	MS2	8/122	8	122	DS_050319_T8_KO_1h.raw
Middle	A	2	AAVTGIALGmIETR	1	270	Unambiguous	Major carboxysome shell protein 1C OS=Halothiobacillus neapolitanus (strain ATCC 23641 / c2) GN=csoS1C PE=1 SV=1 - [CSOC_HALNC]	1	1	P45688	M10(Oxidation)	HCD	1	0	1	1		0.081	13	25	13	24	15	0	21	100	256000	2	709.89	1418.77	0	3.78	25.92	7204	7204	MS2	5/122	5	122	DS_050319_T8_KO_1h.raw
High	A	2	AAVTGIALGmIETR	1	270	Unambiguous	Major carboxysome shell protein 1C OS=Halothiobacillus neapolitanus (strain ATCC 23641 / c2) GN=csoS1C PE=1 SV=1 - [CSOC_HALNC]	1	1	P45688	M10(Oxidation)	HCD	1	0	1	1		0.0022	13	25	13	40	15	0	10	100	464500	2	709.89	1418.77	0	4.13	28.08	7976	7976	MS2	6/122	6	122	DS_050319_T8_KO_1h.raw
High	A	2	AAVTGIALGmIETR	1	270	Unambiguous	Major carboxysome shell protein 1C OS=Halothiobacillus neapolitanus (strain ATCC 23641 / c2) GN=csoS1C PE=1 SV=1 - [CSOC_HALNC]	1	1	P45688	M10(Oxidation)	HCD	1	0	1	1		0.00042	13	25	13	47	15	0	25	100	496500	2	709.89	1418.77	0	4.13	26.63	7458	7458	MS2	6/122	6	122	DS_050319_T8_KO_1h.raw
High	A	2	AAVTGIALGmIETR	1	270	Unambiguous	Major carboxysome shell protein 1C OS=Halothiobacillus neapolitanus (strain ATCC 23641 / c2) GN=csoS1C PE=1 SV=1 - [CSOC_HALNC]	1	1	P45688	M10(Oxidation)	HCD	1	0	1	1		0.0018	13	25	13	40	15	0	22	100	331600	2	709.89	1418.77	0	4.3	27.73	7846	7846	MS2	7/122	7	122	DS_050319_T8_KO_1h.raw
High	A	2	AAVTGIALGmIETR	1	270	Unambiguous	Major carboxysome shell protein 1C OS=Halothiobacillus neapolitanus (strain ATCC 23641 / c2) GN=csoS1C PE=1 SV=1 - [CSOC_HALNC]	1	1	P45688	M10(Oxidation)	HCD	1	0	1	1		0.011	13	25	13	33	15	0	34	100	427900	2	709.89	1418.77	0	4.38	27.01	7601	7601	MS2	5/122	5	122	DS_050319_T8_KO_1h.raw
High	A	2	AAVTGIALGmIETR	1	270	Unambiguous	Major carboxysome shell protein 1C OS=Halothiobacillus neapolitanus (strain ATCC 23641 / c2) GN=csoS1C PE=1 SV=1 - [CSOC_HALNC]	1	1	P45688	M10(Oxidation)	HCD	1	0	1	1		0.033	13	25	13	28	15	0	10	100	197900	3	473.596	1418.77	0	4.5	28.43	8099	8099	MS2	6/122	6	122	DS_050319_T8_KO_1h.raw
High	A	2	AAVTGIALGmIETR	1	270	Unambiguous	Major carboxysome shell protein 1C OS=Halothiobacillus neapolitanus (strain ATCC 23641 / c2) GN=csoS1C PE=1 SV=1 - [CSOC_HALNC]	1	1	P45688	M10(Oxidation)	HCD	1	0	1	1		0.00032	13	25	13	48	15	0	0	100	341800	3	473.596	1418.77	0	4.76	27.01	7602	7602	MS2	7/122	7	122	DS_050319_T8_KO_1h.raw
High	A	2	QFVGGGYVTVLVR		249	Unambiguous	Major carboxysome shell protein 1C OS=Halothiobacillus neapolitanus (strain ATCC 23641 / c2) GN=csoS1C PE=1 SV=1 - [CSOC_HALNC]|Major carboxysome shell protein 1A OS=Halothiobacillus neapolitanus (strain ATCC 23641 / c2) GN=csoS1A PE=1 SV=2 - [CSOA_HALNC]	2	2	P45688;P45689		HCD	1	0	1	1		1.5e-07	13	22	13	81	8	0	2	100	6085000	2	697.895	1394.78	0	2.52	28.09	7979	7979	MS2	9/120	9	120	DS_050319_T8_KO_1h.raw
High	A	2	QFVGGGYVTVLVR	1	249	Unambiguous	Major carboxysome shell protein 1C OS=Halothiobacillus neapolitanus (strain ATCC 23641 / c2) GN=csoS1C PE=1 SV=1 - [CSOC_HALNC]|Major carboxysome shell protein 1A OS=Halothiobacillus neapolitanus (strain ATCC 23641 / c2) GN=csoS1A PE=1 SV=2 - [CSOA_HALNC]	2	2	P45688;P45689		HCD	1	0	1	1		0.0014	13	22	13	41	8	0	0	100	565100	2	697.895	1394.78	0	3.14	29.12	8337	8337	MS2	6/120	6	120	DS_050319_T8_KO_1h.raw
High	A	2	QFVGGGYVTVLVR	1	249	Unambiguous	Major carboxysome shell protein 1C OS=Halothiobacillus neapolitanus (strain ATCC 23641 / c2) GN=csoS1C PE=1 SV=1 - [CSOC_HALNC]|Major carboxysome shell protein 1A OS=Halothiobacillus neapolitanus (strain ATCC 23641 / c2) GN=csoS1A PE=1 SV=2 - [CSOA_HALNC]	2	2	P45688;P45689		HCD	1	0	1	1		0.0093	13	22	13	33	8	0	17	100	361500	3	465.599	1394.78	0	3.17	28.1	7983	7983	MS2	6/120	6	120	DS_050319_T8_KO_1h.raw
Middle	A	2	QFVGGGYVTVLVR	1	249	Unambiguous	Major carboxysome shell protein 1C OS=Halothiobacillus neapolitanus (strain ATCC 23641 / c2) GN=csoS1C PE=1 SV=1 - [CSOC_HALNC]|Major carboxysome shell protein 1A OS=Halothiobacillus neapolitanus (strain ATCC 23641 / c2) GN=csoS1A PE=1 SV=2 - [CSOA_HALNC]	2	2	P45688;P45689		HCD	1	0	1	1		0.16	13	22	13	21	8	0	0	100	241200	2	697.895	1394.78	0	3.22	29.82	8579	8579	MS2	4/120	4	120	DS_050319_T8_KO_1h.raw
High	A	2	QFVGGGYVTVLVR	1	249	Unambiguous	Major carboxysome shell protein 1C OS=Halothiobacillus neapolitanus (strain ATCC 23641 / c2) GN=csoS1C PE=1 SV=1 - [CSOC_HALNC]|Major carboxysome shell protein 1A OS=Halothiobacillus neapolitanus (strain ATCC 23641 / c2) GN=csoS1A PE=1 SV=2 - [CSOA_HALNC]	2	2	P45688;P45689		HCD	1	0	1	1		8.4e-05	13	22	13	54	8	0	0	100	904400	2	697.896	1394.78	0	3.31	28.77	8218	8218	MS2	8/120	8	120	DS_050319_T8_KO_1h.raw
High	A	2	QFVGGGYVTVLVR	1	249	Unambiguous	Major carboxysome shell protein 1C OS=Halothiobacillus neapolitanus (strain ATCC 23641 / c2) GN=csoS1C PE=1 SV=1 - [CSOC_HALNC]|Major carboxysome shell protein 1A OS=Halothiobacillus neapolitanus (strain ATCC 23641 / c2) GN=csoS1A PE=1 SV=2 - [CSOA_HALNC]	2	2	P45688;P45689		HCD	1	0	1	1		1.4e-08	13	22	13	92	8	0	2	100	2777000	2	697.896	1394.78	0	3.49	28.43	8098	8098	MS2	9/120	9	120	DS_050319_T8_KO_1h.raw
High	A	2	QFVGGGYVTVLVR	1	249	Unambiguous	Major carboxysome shell protein 1C OS=Halothiobacillus neapolitanus (strain ATCC 23641 / c2) GN=csoS1C PE=1 SV=1 - [CSOC_HALNC]|Major carboxysome shell protein 1A OS=Halothiobacillus neapolitanus (strain ATCC 23641 / c2) GN=csoS1A PE=1 SV=2 - [CSOA_HALNC]	2	2	P45688;P45689		HCD	1	0	1	1		0.0049	13	22	13	36	8	0	1	100	304900	2	697.896	1394.78	0	3.66	29.47	8455	8455	MS2	6/120	6	120	DS_050319_T8_KO_1h.raw
Middle	A	2	QFVGGGYVTVLVR	1	249	Unambiguous	Major carboxysome shell protein 1C OS=Halothiobacillus neapolitanus (strain ATCC 23641 / c2) GN=csoS1C PE=1 SV=1 - [CSOC_HALNC]|Major carboxysome shell protein 1A OS=Halothiobacillus neapolitanus (strain ATCC 23641 / c2) GN=csoS1A PE=1 SV=2 - [CSOA_HALNC]	2	2	P45688;P45689		HCD	1	0	1	1		0.24	13	22	13	19	8	0	2	100	183900	3	465.6	1394.79	0	4.48	28.45	8105	8105	MS2	4/120	4	120	DS_050319_T8_KO_1h.raw
Middle	A	2	VHSEVENILPK		147	Unambiguous	Major carboxysome shell protein 1C OS=Halothiobacillus neapolitanus (strain ATCC 23641 / c2) GN=csoS1C PE=1 SV=1 - [CSOC_HALNC]|Major carboxysome shell protein 1A OS=Halothiobacillus neapolitanus (strain ATCC 23641 / c2) GN=csoS1A PE=1 SV=2 - [CSOA_HALNC]	2	2	P45688;P45689		HCD	1	0	1	1		0.2	13	24	13	20	14	0	37	100	181100	3	422.235	1264.69	0	-0.55	25.01	6871	6871	MS2	6/94	6	94	DS_050319_T8_KO_1h.raw
High	A	2	VHSEVENILPK	1	147	Unambiguous	Major carboxysome shell protein 1C OS=Halothiobacillus neapolitanus (strain ATCC 23641 / c2) GN=csoS1C PE=1 SV=1 - [CSOC_HALNC]|Major carboxysome shell protein 1A OS=Halothiobacillus neapolitanus (strain ATCC 23641 / c2) GN=csoS1A PE=1 SV=2 - [CSOA_HALNC]	2	2	P45688;P45689		HCD	1	0	1	1	10	8.6e-05	13	24	13	54	14	0	73	100	233500	4	316.928	1264.69	0	1.42	21.75	5685	5685	MS2	9/94	9	94	DS_050319_T8_KO_1h.raw
Middle	A	2	VHSEVENILPK	1	147	Unambiguous	Major carboxysome shell protein 1C OS=Halothiobacillus neapolitanus (strain ATCC 23641 / c2) GN=csoS1C PE=1 SV=1 - [CSOC_HALNC]|Major carboxysome shell protein 1A OS=Halothiobacillus neapolitanus (strain ATCC 23641 / c2) GN=csoS1A PE=1 SV=2 - [CSOA_HALNC]	2	2	P45688;P45689		HCD	1	0	1	1		0.73	13	25	13	14	15	0	45	100	206200	3	422.236	1264.69	0	2.2	26.07	7255	7255	MS2	4/94	4	94	DS_050319_T8_KO_1h.raw
High	A	2	VHSEVENILPK	1	147	Unambiguous	Major carboxysome shell protein 1C OS=Halothiobacillus neapolitanus (strain ATCC 23641 / c2) GN=csoS1C PE=1 SV=1 - [CSOC_HALNC]|Major carboxysome shell protein 1A OS=Halothiobacillus neapolitanus (strain ATCC 23641 / c2) GN=csoS1A PE=1 SV=2 - [CSOA_HALNC]	2	2	P45688;P45689		HCD	1	0	1	1		0.021	13	25	13	30	15	0	24	100	311100	3	422.236	1264.69	0	2.28	24.06	6531	6531	MS2	6/94	6	94	DS_050319_T8_KO_1h.raw
High	A	2	VHSEVENILPK	1	147	Unambiguous	Major carboxysome shell protein 1C OS=Halothiobacillus neapolitanus (strain ATCC 23641 / c2) GN=csoS1C PE=1 SV=1 - [CSOC_HALNC]|Major carboxysome shell protein 1A OS=Halothiobacillus neapolitanus (strain ATCC 23641 / c2) GN=csoS1A PE=1 SV=2 - [CSOA_HALNC]	2	2	P45688;P45689		HCD	1	0	1	1		9e-05	13	25	13	53	15	0	8	66	2235000	3	422.236	1264.69	0	2.35	21.59	5623	5623	MS2	9/94	9	94	DS_050319_T8_KO_1h.raw
High	A	2	VHSEVENILPK	1	147	Unambiguous	Major carboxysome shell protein 1C OS=Halothiobacillus neapolitanus (strain ATCC 23641 / c2) GN=csoS1C PE=1 SV=1 - [CSOC_HALNC]|Major carboxysome shell protein 1A OS=Halothiobacillus neapolitanus (strain ATCC 23641 / c2) GN=csoS1A PE=1 SV=2 - [CSOA_HALNC]	2	2	P45688;P45689		HCD	1	0	1	1		0.0027	13	25	13	39	15	0	0	100	3084000	2	632.85	1264.69	0	2.41	21.61	5630	5630	MS2	11/94	11	94	DS_050319_T8_KO_1h.raw
High	A	2	VHSEVENILPK	1	147	Unambiguous	Major carboxysome shell protein 1C OS=Halothiobacillus neapolitanus (strain ATCC 23641 / c2) GN=csoS1C PE=1 SV=1 - [CSOC_HALNC]|Major carboxysome shell protein 1A OS=Halothiobacillus neapolitanus (strain ATCC 23641 / c2) GN=csoS1A PE=1 SV=2 - [CSOA_HALNC]	2	2	P45688;P45689		HCD	1	0	1	1		0.00037	13	25	13	47	15	0	0	43	6378000	2	632.85	1264.69	0	2.5	22.09	5802	5802	MS2	7/94	7	94	DS_050319_T8_KO_1h.raw
High	A	2	VHSEVENILPK	1	147	Unambiguous	Major carboxysome shell protein 1C OS=Halothiobacillus neapolitanus (strain ATCC 23641 / c2) GN=csoS1C PE=1 SV=1 - [CSOC_HALNC]|Major carboxysome shell protein 1A OS=Halothiobacillus neapolitanus (strain ATCC 23641 / c2) GN=csoS1A PE=1 SV=2 - [CSOA_HALNC]	2	2	P45688;P45689		HCD	1	0	1	1		0.001	13	25	13	43	15	0	11	100	512000	3	422.236	1264.69	0	2.64	23.34	6266	6266	MS2	7/94	7	94	DS_050319_T8_KO_1h.raw
Middle	A	2	VHSEVENILPK	1	147	Unambiguous	Major carboxysome shell protein 1C OS=Halothiobacillus neapolitanus (strain ATCC 23641 / c2) GN=csoS1C PE=1 SV=1 - [CSOC_HALNC]|Major carboxysome shell protein 1A OS=Halothiobacillus neapolitanus (strain ATCC 23641 / c2) GN=csoS1A PE=1 SV=2 - [CSOA_HALNC]	2	2	P45688;P45689		HCD	1	0	1	1		0.65	13	25	13	15	15	0	19	100	118900	3	422.236	1264.69	0	2.85	28.26	8040	8040	MS2	4/94	4	94	DS_050319_T8_KO_1h.raw
Middle	A	2	VHSEVENILPK	1	147	Unambiguous	Major carboxysome shell protein 1C OS=Halothiobacillus neapolitanus (strain ATCC 23641 / c2) GN=csoS1C PE=1 SV=1 - [CSOC_HALNC]|Major carboxysome shell protein 1A OS=Halothiobacillus neapolitanus (strain ATCC 23641 / c2) GN=csoS1A PE=1 SV=2 - [CSOA_HALNC]	2	2	P45688;P45689		HCD	1	0	1	1		0.13	13	25	13	22	15	0	7	100	196600	3	422.236	1264.69	0	2.85	25.7	7118	7118	MS2	5/94	5	94	DS_050319_T8_KO_1h.raw
High	A	2	VHSEVENILPK	1	147	Unambiguous	Major carboxysome shell protein 1C OS=Halothiobacillus neapolitanus (strain ATCC 23641 / c2) GN=csoS1C PE=1 SV=1 - [CSOC_HALNC]|Major carboxysome shell protein 1A OS=Halothiobacillus neapolitanus (strain ATCC 23641 / c2) GN=csoS1A PE=1 SV=2 - [CSOA_HALNC]	2	2	P45688;P45689		HCD	1	0	1	1		0.0076	13	25	13	34	15	0	10	100	198800	3	422.236	1264.69	0	2.85	25.36	6995	6995	MS2	7/94	7	94	DS_050319_T8_KO_1h.raw
Middle	A	2	VHSEVENILPK	1	147	Unambiguous	Major carboxysome shell protein 1C OS=Halothiobacillus neapolitanus (strain ATCC 23641 / c2) GN=csoS1C PE=1 SV=1 - [CSOC_HALNC]|Major carboxysome shell protein 1A OS=Halothiobacillus neapolitanus (strain ATCC 23641 / c2) GN=csoS1A PE=1 SV=2 - [CSOA_HALNC]	2	2	P45688;P45689		HCD	1	0	1	1		0.27	13	25	13	19	15	0	0	100	722600	2	632.85	1264.69	0	2.99	22.8	6062	6062	MS2	5/94	5	94	DS_050319_T8_KO_1h.raw
High	A	2	VHSEVENILPK	1	147	Unambiguous	Major carboxysome shell protein 1C OS=Halothiobacillus neapolitanus (strain ATCC 23641 / c2) GN=csoS1C PE=1 SV=1 - [CSOC_HALNC]|Major carboxysome shell protein 1A OS=Halothiobacillus neapolitanus (strain ATCC 23641 / c2) GN=csoS1A PE=1 SV=2 - [CSOA_HALNC]	2	2	P45688;P45689		HCD	1	0	1	1		0.0017	13	25	13	41	15	0	0	100	1209000	2	632.85	1264.69	0	2.99	22.44	5928	5928	MS2	11/94	11	94	DS_050319_T8_KO_1h.raw
Middle	A	2	VHSEVENILPK	1	147	Unambiguous	Major carboxysome shell protein 1C OS=Halothiobacillus neapolitanus (strain ATCC 23641 / c2) GN=csoS1C PE=1 SV=1 - [CSOC_HALNC]|Major carboxysome shell protein 1A OS=Halothiobacillus neapolitanus (strain ATCC 23641 / c2) GN=csoS1A PE=1 SV=2 - [CSOA_HALNC]	2	2	P45688;P45689		HCD	1	0	1	1		0.15	13	25	13	21	15	0	0	65	167900000	2	632.85	1264.69	0	2.99	21.73	5676	5676	MS2	9/94	9	94	DS_050319_T8_KO_1h.raw
High	A	2	VHSEVENILPK	1	147	Unambiguous	Major carboxysome shell protein 1C OS=Halothiobacillus neapolitanus (strain ATCC 23641 / c2) GN=csoS1C PE=1 SV=1 - [CSOC_HALNC]|Major carboxysome shell protein 1A OS=Halothiobacillus neapolitanus (strain ATCC 23641 / c2) GN=csoS1A PE=1 SV=2 - [CSOA_HALNC]	2	2	P45688;P45689		HCD	1	0	1	1		0.0003	13	25	13	48	15	0	7	100	946200	3	422.236	1264.69	0	3	23	6139	6139	MS2	9/94	9	94	DS_050319_T8_KO_1h.raw
High	A	2	VHSEVENILPK	1	147	Unambiguous	Major carboxysome shell protein 1C OS=Halothiobacillus neapolitanus (strain ATCC 23641 / c2) GN=csoS1C PE=1 SV=1 - [CSOC_HALNC]|Major carboxysome shell protein 1A OS=Halothiobacillus neapolitanus (strain ATCC 23641 / c2) GN=csoS1A PE=1 SV=2 - [CSOA_HALNC]	2	2	P45688;P45689		HCD	1	0	1	1		3.9e-05	13	25	13	57	15	0	1	46	3148000	3	422.236	1264.69	0	3.07	22.29	5872	5872	MS2	9/94	9	94	DS_050319_T8_KO_1h.raw
Middle	A	2	VHSEVENILPK	1	147	Unambiguous	Major carboxysome shell protein 1C OS=Halothiobacillus neapolitanus (strain ATCC 23641 / c2) GN=csoS1C PE=1 SV=1 - [CSOC_HALNC]|Major carboxysome shell protein 1A OS=Halothiobacillus neapolitanus (strain ATCC 23641 / c2) GN=csoS1A PE=1 SV=2 - [CSOA_HALNC]	2	2	P45688;P45689		HCD	1	0	1	1		0.95	13	25	13	13	15	0	49	100	112000	3	422.236	1264.69	0	3.22	27.24	7686	7686	MS2	4/94	4	94	DS_050319_T8_KO_1h.raw
Low	A	2	VHSEVENILPK	1	147	Unconsidered	Major carboxysome shell protein 1C OS=Halothiobacillus neapolitanus (strain ATCC 23641 / c2) GN=csoS1C PE=1 SV=1 - [CSOC_HALNC]|Major carboxysome shell protein 1A OS=Halothiobacillus neapolitanus (strain ATCC 23641 / c2) GN=csoS1A PE=1 SV=2 - [CSOA_HALNC]	2	2	P45688;P45689		HCD	1	0	1	1		1.3	13	25	13	12	15	0	25	100	304500	2	632.851	1264.69	0	3.28	23.49	6322	6322	MS2	4/94	4	94	DS_050319_T8_KO_1h.raw
Middle	A	2	VHSEVENILPK	1	147	Unambiguous	Major carboxysome shell protein 1C OS=Halothiobacillus neapolitanus (strain ATCC 23641 / c2) GN=csoS1C PE=1 SV=1 - [CSOC_HALNC]|Major carboxysome shell protein 1A OS=Halothiobacillus neapolitanus (strain ATCC 23641 / c2) GN=csoS1A PE=1 SV=2 - [CSOA_HALNC]	2	2	P45688;P45689		HCD	1	0	1	1		0.71	13	25	13	14	15	0	19	100	136900	3	422.236	1264.69	0	3.43	26.86	7544	7544	MS2	4/94	4	94	DS_050319_T8_KO_1h.raw
High	A	2	VHSEVENILPK	1	147	Unambiguous	Major carboxysome shell protein 1C OS=Halothiobacillus neapolitanus (strain ATCC 23641 / c2) GN=csoS1C PE=1 SV=1 - [CSOC_HALNC]|Major carboxysome shell protein 1A OS=Halothiobacillus neapolitanus (strain ATCC 23641 / c2) GN=csoS1A PE=1 SV=2 - [CSOA_HALNC]	2	2	P45688;P45689		HCD	1	0	1	1		0.017	13	25	13	31	15	0	13	100	342500	3	422.236	1264.69	0	3.65	23.7	6398	6398	MS2	6/94	6	94	DS_050319_T8_KO_1h.raw
Middle	A	2	VHSEVENILPK	1	147	Unambiguous	Major carboxysome shell protein 1C OS=Halothiobacillus neapolitanus (strain ATCC 23641 / c2) GN=csoS1C PE=1 SV=1 - [CSOC_HALNC]|Major carboxysome shell protein 1A OS=Halothiobacillus neapolitanus (strain ATCC 23641 / c2) GN=csoS1A PE=1 SV=2 - [CSOA_HALNC]	2	2	P45688;P45689		HCD	1	0	1	1		0.12	13	25	13	22	15	0	54	100	432300	2	632.851	1264.69	0	3.66	23.14	6190	6190	MS2	5/94	5	94	DS_050319_T8_KO_1h.raw
High	A	2	VHSEVENILPK	1	147	Unambiguous	Major carboxysome shell protein 1C OS=Halothiobacillus neapolitanus (strain ATCC 23641 / c2) GN=csoS1C PE=1 SV=1 - [CSOC_HALNC]|Major carboxysome shell protein 1A OS=Halothiobacillus neapolitanus (strain ATCC 23641 / c2) GN=csoS1A PE=1 SV=2 - [CSOA_HALNC]	2	2	P45688;P45689		HCD	1	0	1	1		0.02	13	25	13	30	15	0	37	100	299700	3	422.236	1264.69	0	3.72	24.52	6691	6691	MS2	6/94	6	94	DS_050319_T8_KO_1h.raw
High	A	2	VHSEVENILPK	1	147	Unambiguous	Major carboxysome shell protein 1C OS=Halothiobacillus neapolitanus (strain ATCC 23641 / c2) GN=csoS1C PE=1 SV=1 - [CSOC_HALNC]|Major carboxysome shell protein 1A OS=Halothiobacillus neapolitanus (strain ATCC 23641 / c2) GN=csoS1A PE=1 SV=2 - [CSOA_HALNC]	2	2	P45688;P45689		HCD	1	0	1	1		9.3e-05	13	25	13	53	15	0	10	100	1379000	3	422.236	1264.69	0	3.8	22.65	6009	6009	MS2	9/94	9	94	DS_050319_T8_KO_1h.raw
High	A	2	VHSEVENILPK	1	147	Unambiguous	Major carboxysome shell protein 1C OS=Halothiobacillus neapolitanus (strain ATCC 23641 / c2) GN=csoS1C PE=1 SV=1 - [CSOC_HALNC]|Major carboxysome shell protein 1A OS=Halothiobacillus neapolitanus (strain ATCC 23641 / c2) GN=csoS1A PE=1 SV=2 - [CSOA_HALNC]	2	2	P45688;P45689		HCD	1	0	1	1		0.0024	13	25	13	39	15	0	0	1	128600000	3	422.237	1264.69	0	4.23	21.93	5744	5744	MS2	7/94	7	94	DS_050319_T8_KO_1h.raw
High	A	2	GETGAVNAAVR		66	Unambiguous	Major carboxysome shell protein 1C OS=Halothiobacillus neapolitanus (strain ATCC 23641 / c2) GN=csoS1C PE=1 SV=1 - [CSOC_HALNC]|Major carboxysome shell protein 1B OS=Halothiobacillus neapolitanus (strain ATCC 23641 / c2) GN=csoS1B PE=3 SV=3 - [CSOB_HALNC]|Major carboxysome shell protein 1A OS=Halothiobacillus neapolitanus (strain ATCC 23641 / c2) GN=csoS1A PE=1 SV=2 - [CSOA_HALNC]	3	3	P45688;P45690;P45689		HCD	1	0	1	1		0.005	13	24	13	36	14	0	57	100	117600	3	348.853	1044.55	0	2.22	17.33	4071	4071	MS2	5/90	5	90	DS_050319_T8_KO_1h.raw
High	A	2	GETGAVNAAVR	1	66	Unambiguous	Major carboxysome shell protein 1C OS=Halothiobacillus neapolitanus (strain ATCC 23641 / c2) GN=csoS1C PE=1 SV=1 - [CSOC_HALNC]|Major carboxysome shell protein 1B OS=Halothiobacillus neapolitanus (strain ATCC 23641 / c2) GN=csoS1B PE=3 SV=3 - [CSOB_HALNC]|Major carboxysome shell protein 1A OS=Halothiobacillus neapolitanus (strain ATCC 23641 / c2) GN=csoS1A PE=1 SV=2 - [CSOA_HALNC]	3	3	P45688;P45690;P45689		HCD	1	0	1	1		0.00011	13	24	13	53	14	0	0	18	174600000	2	522.776	1044.55	0	2.29	17.19	4022	4022	MS2	8/90	8	90	DS_050319_T8_KO_1h.raw
High	A	2	GETGAVNAAVR	1	66	Unambiguous	Major carboxysome shell protein 1C OS=Halothiobacillus neapolitanus (strain ATCC 23641 / c2) GN=csoS1C PE=1 SV=1 - [CSOC_HALNC]|Major carboxysome shell protein 1B OS=Halothiobacillus neapolitanus (strain ATCC 23641 / c2) GN=csoS1B PE=3 SV=3 - [CSOB_HALNC]|Major carboxysome shell protein 1A OS=Halothiobacillus neapolitanus (strain ATCC 23641 / c2) GN=csoS1A PE=1 SV=2 - [CSOA_HALNC]	3	3	P45688;P45690;P45689		HCD	1	0	1	1		0.0012	13	24	13	42	14	0	37	100	548800	2	522.777	1044.55	0	2.41	19.22	4759	4759	MS2	7/90	7	90	DS_050319_T8_KO_1h.raw
High	A	2	GETGAVNAAVR	1	66	Unambiguous	Major carboxysome shell protein 1C OS=Halothiobacillus neapolitanus (strain ATCC 23641 / c2) GN=csoS1C PE=1 SV=1 - [CSOC_HALNC]|Major carboxysome shell protein 1B OS=Halothiobacillus neapolitanus (strain ATCC 23641 / c2) GN=csoS1B PE=3 SV=3 - [CSOB_HALNC]|Major carboxysome shell protein 1A OS=Halothiobacillus neapolitanus (strain ATCC 23641 / c2) GN=csoS1A PE=1 SV=2 - [CSOA_HALNC]	3	3	P45688;P45690;P45689		HCD	1	0	1	1		7.4e-06	13	24	13	64	14	0	2	13	12810000	2	522.777	1044.55	0	2.64	17.54	4142	4142	MS2	9/90	9	90	DS_050319_T8_KO_1h.raw
High	A	2	GETGAVNAAVR	1	66	Unambiguous	Major carboxysome shell protein 1C OS=Halothiobacillus neapolitanus (strain ATCC 23641 / c2) GN=csoS1C PE=1 SV=1 - [CSOC_HALNC]|Major carboxysome shell protein 1B OS=Halothiobacillus neapolitanus (strain ATCC 23641 / c2) GN=csoS1B PE=3 SV=3 - [CSOB_HALNC]|Major carboxysome shell protein 1A OS=Halothiobacillus neapolitanus (strain ATCC 23641 / c2) GN=csoS1A PE=1 SV=2 - [CSOA_HALNC]	3	3	P45688;P45690;P45689		HCD	1	0	1	1		8.8e-05	13	24	13	54	14	0	78	25	2844000	2	522.777	1044.55	0	2.64	17.89	4269	4269	MS2	9/90	9	90	DS_050319_T8_KO_1h.raw
High	A	2	GETGAVNAAVR	1	66	Unambiguous	Major carboxysome shell protein 1C OS=Halothiobacillus neapolitanus (strain ATCC 23641 / c2) GN=csoS1C PE=1 SV=1 - [CSOC_HALNC]|Major carboxysome shell protein 1B OS=Halothiobacillus neapolitanus (strain ATCC 23641 / c2) GN=csoS1B PE=3 SV=3 - [CSOB_HALNC]|Major carboxysome shell protein 1A OS=Halothiobacillus neapolitanus (strain ATCC 23641 / c2) GN=csoS1A PE=1 SV=2 - [CSOA_HALNC]	3	3	P45688;P45690;P45689		HCD	1	0	1	1		0.0018	13	24	13	40	13	0	37	100	423800	2	522.777	1044.55	0	3.11	19.85	4990	4990	MS2	6/90	6	90	DS_050319_T8_KO_1h.raw
High	A	2	GETGAVNAAVR	1	66	Unambiguous	Major carboxysome shell protein 1C OS=Halothiobacillus neapolitanus (strain ATCC 23641 / c2) GN=csoS1C PE=1 SV=1 - [CSOC_HALNC]|Major carboxysome shell protein 1B OS=Halothiobacillus neapolitanus (strain ATCC 23641 / c2) GN=csoS1B PE=3 SV=3 - [CSOB_HALNC]|Major carboxysome shell protein 1A OS=Halothiobacillus neapolitanus (strain ATCC 23641 / c2) GN=csoS1A PE=1 SV=2 - [CSOA_HALNC]	3	3	P45688;P45690;P45689		HCD	1	0	1	1		8.9e-06	13	24	13	64	13	0	16	100	1232000	2	522.777	1044.55	0	3.11	18.24	4398	4398	MS2	9/90	9	90	DS_050319_T8_KO_1h.raw
High	A	2	GETGAVNAAVR	1	66	Unambiguous	Major carboxysome shell protein 1C OS=Halothiobacillus neapolitanus (strain ATCC 23641 / c2) GN=csoS1C PE=1 SV=1 - [CSOC_HALNC]|Major carboxysome shell protein 1B OS=Halothiobacillus neapolitanus (strain ATCC 23641 / c2) GN=csoS1B PE=3 SV=3 - [CSOB_HALNC]|Major carboxysome shell protein 1A OS=Halothiobacillus neapolitanus (strain ATCC 23641 / c2) GN=csoS1A PE=1 SV=2 - [CSOA_HALNC]	3	3	P45688;P45690;P45689		HCD	1	0	1	1		0.01	13	24	13	33	14	0	45	100	306400	2	522.777	1044.55	0	3.57	20.53	5235	5235	MS2	6/90	6	90	DS_050319_T8_KO_1h.raw
High	A	2	GLVPAIEAADAMTK		234	Unambiguous	Major carboxysome shell protein 1C OS=Halothiobacillus neapolitanus (strain ATCC 23641 / c2) GN=csoS1C PE=1 SV=1 - [CSOC_HALNC]|Major carboxysome shell protein 1B OS=Halothiobacillus neapolitanus (strain ATCC 23641 / c2) GN=csoS1B PE=3 SV=3 - [CSOB_HALNC]|Major carboxysome shell protein 1A OS=Halothiobacillus neapolitanus (strain ATCC 23641 / c2) GN=csoS1A PE=1 SV=2 - [CSOA_HALNC]	3	3	P45688;P45690;P45689		HCD	1	0	1	1		7.7e-10	13	24	13	104	12	0	49	100	920600	2	693.87	1386.73	0	2.61	26.04	7245	7245	MS2	10/116	10	116	DS_050319_T8_KO_1h.raw
High	A	2	GLVPAIEAADAMTK	1	234	Unambiguous	Major carboxysome shell protein 1C OS=Halothiobacillus neapolitanus (strain ATCC 23641 / c2) GN=csoS1C PE=1 SV=1 - [CSOC_HALNC]|Major carboxysome shell protein 1B OS=Halothiobacillus neapolitanus (strain ATCC 23641 / c2) GN=csoS1B PE=3 SV=3 - [CSOB_HALNC]|Major carboxysome shell protein 1A OS=Halothiobacillus neapolitanus (strain ATCC 23641 / c2) GN=csoS1A PE=1 SV=2 - [CSOA_HALNC]	3	3	P45688;P45690;P45689		HCD	1	0	1	1		1e-09	13	24	13	103	12	0	0	49	5709000	2	693.87	1386.73	0	2.7	27.96	7931	7931	MS2	10/116	10	116	DS_050319_T8_KO_1h.raw
Middle	A	2	GLVPAIEAADAMTK	1	234	Unambiguous	Major carboxysome shell protein 1C OS=Halothiobacillus neapolitanus (strain ATCC 23641 / c2) GN=csoS1C PE=1 SV=1 - [CSOC_HALNC]|Major carboxysome shell protein 1B OS=Halothiobacillus neapolitanus (strain ATCC 23641 / c2) GN=csoS1B PE=3 SV=3 - [CSOB_HALNC]|Major carboxysome shell protein 1A OS=Halothiobacillus neapolitanus (strain ATCC 23641 / c2) GN=csoS1A PE=1 SV=2 - [CSOA_HALNC]	3	3	P45688;P45690;P45689		HCD	1	0	1	1		0.43	13	23	13	17	11	0	2	100	303900	2	693.871	1386.73	0	2.88	30.79	8910	8910	MS2	3/116	3	116	DS_050319_T8_KO_1h.raw
High	A	2	GLVPAIEAADAMTK	1	234	Unambiguous	Major carboxysome shell protein 1C OS=Halothiobacillus neapolitanus (strain ATCC 23641 / c2) GN=csoS1C PE=1 SV=1 - [CSOC_HALNC]|Major carboxysome shell protein 1B OS=Halothiobacillus neapolitanus (strain ATCC 23641 / c2) GN=csoS1B PE=3 SV=3 - [CSOB_HALNC]|Major carboxysome shell protein 1A OS=Halothiobacillus neapolitanus (strain ATCC 23641 / c2) GN=csoS1A PE=1 SV=2 - [CSOA_HALNC]	3	3	P45688;P45690;P45689		HCD	1	0	1	1		3.4e-07	13	23	13	78	11	0	0	100	1307000	2	693.871	1386.73	0	2.97	28.66	8178	8178	MS2	10/116	10	116	DS_050319_T8_KO_1h.raw
High	A	2	GLVPAIEAADAMTK	1	234	Unambiguous	Major carboxysome shell protein 1C OS=Halothiobacillus neapolitanus (strain ATCC 23641 / c2) GN=csoS1C PE=1 SV=1 - [CSOC_HALNC]|Major carboxysome shell protein 1B OS=Halothiobacillus neapolitanus (strain ATCC 23641 / c2) GN=csoS1B PE=3 SV=3 - [CSOB_HALNC]|Major carboxysome shell protein 1A OS=Halothiobacillus neapolitanus (strain ATCC 23641 / c2) GN=csoS1A PE=1 SV=2 - [CSOA_HALNC]	3	3	P45688;P45690;P45689		HCD	1	0	1	1		3.7e-07	13	23	13	77	11	0	0	100	1775000	2	693.871	1386.73	0	2.97	27.29	7702	7702	MS2	10/116	10	116	DS_050319_T8_KO_1h.raw
High	A	2	GLVPAIEAADAMTK	1	234	Unambiguous	Major carboxysome shell protein 1C OS=Halothiobacillus neapolitanus (strain ATCC 23641 / c2) GN=csoS1C PE=1 SV=1 - [CSOC_HALNC]|Major carboxysome shell protein 1B OS=Halothiobacillus neapolitanus (strain ATCC 23641 / c2) GN=csoS1B PE=3 SV=3 - [CSOB_HALNC]|Major carboxysome shell protein 1A OS=Halothiobacillus neapolitanus (strain ATCC 23641 / c2) GN=csoS1A PE=1 SV=2 - [CSOA_HALNC]	3	3	P45688;P45690;P45689		HCD	1	0	1	1		0.0016	13	23	13	41	11	0	31	100	616200	2	693.871	1386.73	0	3.05	29.4	8431	8431	MS2	6/116	6	116	DS_050319_T8_KO_1h.raw
High	A	2	GLVPAIEAADAMTK	1	234	Unambiguous	Major carboxysome shell protein 1C OS=Halothiobacillus neapolitanus (strain ATCC 23641 / c2) GN=csoS1C PE=1 SV=1 - [CSOC_HALNC]|Major carboxysome shell protein 1B OS=Halothiobacillus neapolitanus (strain ATCC 23641 / c2) GN=csoS1B PE=3 SV=3 - [CSOB_HALNC]|Major carboxysome shell protein 1A OS=Halothiobacillus neapolitanus (strain ATCC 23641 / c2) GN=csoS1A PE=1 SV=2 - [CSOA_HALNC]	3	3	P45688;P45690;P45689		HCD	1	0	1	1		0.016	13	23	13	31	11	0	18	100	211100	3	462.916	1386.73	0	3.11	27.33	7720	7720	MS2	5/116	5	116	DS_050319_T8_KO_1h.raw
High	A	2	GLVPAIEAADAMTK	1	234	Unambiguous	Major carboxysome shell protein 1C OS=Halothiobacillus neapolitanus (strain ATCC 23641 / c2) GN=csoS1C PE=1 SV=1 - [CSOC_HALNC]|Major carboxysome shell protein 1B OS=Halothiobacillus neapolitanus (strain ATCC 23641 / c2) GN=csoS1B PE=3 SV=3 - [CSOB_HALNC]|Major carboxysome shell protein 1A OS=Halothiobacillus neapolitanus (strain ATCC 23641 / c2) GN=csoS1A PE=1 SV=2 - [CSOA_HALNC]	3	3	P45688;P45690;P45689		HCD	1	0	1	1		1e-07	13	23	13	83	11	0	0	100	2469000	2	693.871	1386.73	0	3.23	28.32	8060	8060	MS2	9/116	9	116	DS_050319_T8_KO_1h.raw
High	A	2	GLVPAIEAADAMTK	1	234	Unambiguous	Major carboxysome shell protein 1C OS=Halothiobacillus neapolitanus (strain ATCC 23641 / c2) GN=csoS1C PE=1 SV=1 - [CSOC_HALNC]|Major carboxysome shell protein 1B OS=Halothiobacillus neapolitanus (strain ATCC 23641 / c2) GN=csoS1B PE=3 SV=3 - [CSOB_HALNC]|Major carboxysome shell protein 1A OS=Halothiobacillus neapolitanus (strain ATCC 23641 / c2) GN=csoS1A PE=1 SV=2 - [CSOA_HALNC]	3	3	P45688;P45690;P45689		HCD	1	0	1	1		1.4e-05	13	23	13	62	11	0	1	8	13040000	3	462.916	1386.73	0	3.31	27.68	7830	7830	MS2	7/116	7	116	DS_050319_T8_KO_1h.raw
High	A	2	GLVPAIEAADAMTK	1	234	Unambiguous	Major carboxysome shell protein 1C OS=Halothiobacillus neapolitanus (strain ATCC 23641 / c2) GN=csoS1C PE=1 SV=1 - [CSOC_HALNC]|Major carboxysome shell protein 1B OS=Halothiobacillus neapolitanus (strain ATCC 23641 / c2) GN=csoS1B PE=3 SV=3 - [CSOB_HALNC]|Major carboxysome shell protein 1A OS=Halothiobacillus neapolitanus (strain ATCC 23641 / c2) GN=csoS1A PE=1 SV=2 - [CSOA_HALNC]	3	3	P45688;P45690;P45689		HCD	1	0	1	1		8.9e-10	13	23	13	104	11	0	24	100	1050000	2	693.871	1386.73	0	3.41	29.02	8300	8300	MS2	10/116	10	116	DS_050319_T8_KO_1h.raw
High	A	2	GLVPAIEAADAMTK	1	234	Unambiguous	Major carboxysome shell protein 1C OS=Halothiobacillus neapolitanus (strain ATCC 23641 / c2) GN=csoS1C PE=1 SV=1 - [CSOC_HALNC]|Major carboxysome shell protein 1B OS=Halothiobacillus neapolitanus (strain ATCC 23641 / c2) GN=csoS1B PE=3 SV=3 - [CSOB_HALNC]|Major carboxysome shell protein 1A OS=Halothiobacillus neapolitanus (strain ATCC 23641 / c2) GN=csoS1A PE=1 SV=2 - [CSOA_HALNC]	3	3	P45688;P45690;P45689		HCD	1	0	1	1		0.00018	13	23	13	51	11	0	2	100	348200	2	693.871	1386.73	0	3.58	30.08	8668	8668	MS2	7/116	7	116	DS_050319_T8_KO_1h.raw
High	A	2	GLVPAIEAADAMTK	1	234	Unambiguous	Major carboxysome shell protein 1C OS=Halothiobacillus neapolitanus (strain ATCC 23641 / c2) GN=csoS1C PE=1 SV=1 - [CSOC_HALNC]|Major carboxysome shell protein 1B OS=Halothiobacillus neapolitanus (strain ATCC 23641 / c2) GN=csoS1B PE=3 SV=3 - [CSOB_HALNC]|Major carboxysome shell protein 1A OS=Halothiobacillus neapolitanus (strain ATCC 23641 / c2) GN=csoS1A PE=1 SV=2 - [CSOA_HALNC]	3	3	P45688;P45690;P45689		HCD	1	0	1	1		1e-07	13	23	13	83	11	0	0	0	811300000	2	693.871	1386.73	0	3.58	27.62	7812	7812	MS2	9/116	9	116	DS_050319_T8_KO_1h.raw
High	A	2	GLVPAIEAADAMTK	1	234	Unambiguous	Major carboxysome shell protein 1C OS=Halothiobacillus neapolitanus (strain ATCC 23641 / c2) GN=csoS1C PE=1 SV=1 - [CSOC_HALNC]|Major carboxysome shell protein 1B OS=Halothiobacillus neapolitanus (strain ATCC 23641 / c2) GN=csoS1B PE=3 SV=3 - [CSOB_HALNC]|Major carboxysome shell protein 1A OS=Halothiobacillus neapolitanus (strain ATCC 23641 / c2) GN=csoS1A PE=1 SV=2 - [CSOA_HALNC]	3	3	P45688;P45690;P45689		HCD	1	0	1	1		0.0071	13	24	13	35	13	0	0	100	538300	2	693.871	1386.74	0	3.85	30.45	8794	8794	MS2	5/116	5	116	DS_050319_T8_KO_1h.raw
High	A	2	GLVPAIEAADAMTK	1	234	Unambiguous	Major carboxysome shell protein 1C OS=Halothiobacillus neapolitanus (strain ATCC 23641 / c2) GN=csoS1C PE=1 SV=1 - [CSOC_HALNC]|Major carboxysome shell protein 1B OS=Halothiobacillus neapolitanus (strain ATCC 23641 / c2) GN=csoS1B PE=3 SV=3 - [CSOB_HALNC]|Major carboxysome shell protein 1A OS=Halothiobacillus neapolitanus (strain ATCC 23641 / c2) GN=csoS1A PE=1 SV=2 - [CSOA_HALNC]	3	3	P45688;P45690;P45689		HCD	1	0	1	1		5.2e-05	13	24	13	56	13	0	2	100	457000	2	693.871	1386.74	0	4.02	29.74	8548	8548	MS2	8/116	8	116	DS_050319_T8_KO_1h.raw
High	A	2	GLVPAIEAADAmTK	1	234	Unambiguous	Major carboxysome shell protein 1C OS=Halothiobacillus neapolitanus (strain ATCC 23641 / c2) GN=csoS1C PE=1 SV=1 - [CSOC_HALNC]|Major carboxysome shell protein 1B OS=Halothiobacillus neapolitanus (strain ATCC 23641 / c2) GN=csoS1B PE=3 SV=3 - [CSOB_HALNC]|Major carboxysome shell protein 1A OS=Halothiobacillus neapolitanus (strain ATCC 23641 / c2) GN=csoS1A PE=1 SV=2 - [CSOA_HALNC]	3	3	P45688;P45690;P45689	M12(Oxidation)	HCD	1	0	1	1		7.7e-07	13	25	13	74	16	0	0	32	7588000	2	701.867	1402.73	0	1.77	24.8	6796	6796	MS2	10/116	10	116	DS_050319_T8_KO_1h.raw
High	A	2	GLVPAIEAADAmTK	1	234	Unambiguous	Major carboxysome shell protein 1C OS=Halothiobacillus neapolitanus (strain ATCC 23641 / c2) GN=csoS1C PE=1 SV=1 - [CSOC_HALNC]|Major carboxysome shell protein 1B OS=Halothiobacillus neapolitanus (strain ATCC 23641 / c2) GN=csoS1B PE=3 SV=3 - [CSOB_HALNC]|Major carboxysome shell protein 1A OS=Halothiobacillus neapolitanus (strain ATCC 23641 / c2) GN=csoS1A PE=1 SV=2 - [CSOA_HALNC]	3	3	P45688;P45690;P45689	M12(Oxidation)	HCD	1	0	1	1		1.2e-05	13	25	13	62	16	0	8	100	1943000	2	701.868	1402.73	0	2.47	27.34	7722	7722	MS2	10/116	10	116	DS_050319_T8_KO_1h.raw
High	A	2	GLVPAIEAADAmTK	1	234	Unambiguous	Major carboxysome shell protein 1C OS=Halothiobacillus neapolitanus (strain ATCC 23641 / c2) GN=csoS1C PE=1 SV=1 - [CSOC_HALNC]|Major carboxysome shell protein 1B OS=Halothiobacillus neapolitanus (strain ATCC 23641 / c2) GN=csoS1B PE=3 SV=3 - [CSOB_HALNC]|Major carboxysome shell protein 1A OS=Halothiobacillus neapolitanus (strain ATCC 23641 / c2) GN=csoS1A PE=1 SV=2 - [CSOA_HALNC]	3	3	P45688;P45690;P45689	M12(Oxidation)	HCD	1	0	1	1		8.4e-07	13	25	13	74	16	0	2	100	1487000	2	701.868	1402.73	0	2.55	26.58	7439	7439	MS2	10/116	10	116	DS_050319_T8_KO_1h.raw
Middle	A	2	GLVPAIEAADAmTK	1	234	Unambiguous	Major carboxysome shell protein 1C OS=Halothiobacillus neapolitanus (strain ATCC 23641 / c2) GN=csoS1C PE=1 SV=1 - [CSOC_HALNC]|Major carboxysome shell protein 1B OS=Halothiobacillus neapolitanus (strain ATCC 23641 / c2) GN=csoS1B PE=3 SV=3 - [CSOB_HALNC]|Major carboxysome shell protein 1A OS=Halothiobacillus neapolitanus (strain ATCC 23641 / c2) GN=csoS1A PE=1 SV=2 - [CSOA_HALNC]	3	3	P45688;P45690;P45689	M12(Oxidation)	HCD	1	0	1	1		0.18	13	25	13	20	16	0	0	100	418800	3	468.248	1402.73	0	2.61	25.97	7222	7222	MS2	4/116	4	116	DS_050319_T8_KO_1h.raw
High	A	2	GLVPAIEAADAmTK	1	234	Unambiguous	Major carboxysome shell protein 1C OS=Halothiobacillus neapolitanus (strain ATCC 23641 / c2) GN=csoS1C PE=1 SV=1 - [CSOC_HALNC]|Major carboxysome shell protein 1B OS=Halothiobacillus neapolitanus (strain ATCC 23641 / c2) GN=csoS1B PE=3 SV=3 - [CSOB_HALNC]|Major carboxysome shell protein 1A OS=Halothiobacillus neapolitanus (strain ATCC 23641 / c2) GN=csoS1A PE=1 SV=2 - [CSOA_HALNC]	3	3	P45688;P45690;P45689	M12(Oxidation)	HCD	1	0	1	1		1.1e-06	13	25	13	73	16	0	1	34	8633000	2	701.868	1402.73	0	2.82	25.53	7056	7056	MS2	9/116	9	116	DS_050319_T8_KO_1h.raw
High	A	2	GLVPAIEAADAmTK	1	234	Unambiguous	Major carboxysome shell protein 1C OS=Halothiobacillus neapolitanus (strain ATCC 23641 / c2) GN=csoS1C PE=1 SV=1 - [CSOC_HALNC]|Major carboxysome shell protein 1B OS=Halothiobacillus neapolitanus (strain ATCC 23641 / c2) GN=csoS1B PE=3 SV=3 - [CSOB_HALNC]|Major carboxysome shell protein 1A OS=Halothiobacillus neapolitanus (strain ATCC 23641 / c2) GN=csoS1A PE=1 SV=2 - [CSOA_HALNC]	3	3	P45688;P45690;P45689	M12(Oxidation)	HCD	1	0	1	1		1.3e-06	13	25	13	72	15	0	0	100	1950000	2	701.868	1402.73	0	2.9	26.22	7313	7313	MS2	11/116	11	116	DS_050319_T8_KO_1h.raw
High	A	2	GLVPAIEAADAmTK	1	234	Unambiguous	Major carboxysome shell protein 1C OS=Halothiobacillus neapolitanus (strain ATCC 23641 / c2) GN=csoS1C PE=1 SV=1 - [CSOC_HALNC]|Major carboxysome shell protein 1B OS=Halothiobacillus neapolitanus (strain ATCC 23641 / c2) GN=csoS1B PE=3 SV=3 - [CSOB_HALNC]|Major carboxysome shell protein 1A OS=Halothiobacillus neapolitanus (strain ATCC 23641 / c2) GN=csoS1A PE=1 SV=2 - [CSOA_HALNC]	3	3	P45688;P45690;P45689	M12(Oxidation)	HCD	1	0	1	1		0.0016	13	25	13	41	15	0	11	100	587900	3	468.248	1402.73	0	3.07	24.56	6707	6707	MS2	7/116	7	116	DS_050319_T8_KO_1h.raw
High	A	2	GLVPAIEAADAmTK	1	234	Unambiguous	Major carboxysome shell protein 1C OS=Halothiobacillus neapolitanus (strain ATCC 23641 / c2) GN=csoS1C PE=1 SV=1 - [CSOC_HALNC]|Major carboxysome shell protein 1B OS=Halothiobacillus neapolitanus (strain ATCC 23641 / c2) GN=csoS1B PE=3 SV=3 - [CSOB_HALNC]|Major carboxysome shell protein 1A OS=Halothiobacillus neapolitanus (strain ATCC 23641 / c2) GN=csoS1A PE=1 SV=2 - [CSOA_HALNC]	3	3	P45688;P45690;P45689	M12(Oxidation)	HCD	1	0	1	1		8.1e-07	13	25	13	74	15	0	0	28	12380000	2	701.868	1402.73	0	3.08	25.17	6927	6927	MS2	10/116	10	116	DS_050319_T8_KO_1h.raw
High	A	2	GLVPAIEAADAmTK	1	234	Unambiguous	Major carboxysome shell protein 1C OS=Halothiobacillus neapolitanus (strain ATCC 23641 / c2) GN=csoS1C PE=1 SV=1 - [CSOC_HALNC]|Major carboxysome shell protein 1B OS=Halothiobacillus neapolitanus (strain ATCC 23641 / c2) GN=csoS1B PE=3 SV=3 - [CSOB_HALNC]|Major carboxysome shell protein 1A OS=Halothiobacillus neapolitanus (strain ATCC 23641 / c2) GN=csoS1A PE=1 SV=2 - [CSOA_HALNC]	3	3	P45688;P45690;P45689	M12(Oxidation)	HCD	1	0	1	1		1.3e-06	13	25	13	72	15	0	0	100	2666000	2	701.868	1402.73	0	3.25	25.87	7184	7184	MS2	10/116	10	116	DS_050319_T8_KO_1h.raw
High	A	2	GLVPAIEAADAmTK	1	234	Unambiguous	Major carboxysome shell protein 1C OS=Halothiobacillus neapolitanus (strain ATCC 23641 / c2) GN=csoS1C PE=1 SV=1 - [CSOC_HALNC]|Major carboxysome shell protein 1B OS=Halothiobacillus neapolitanus (strain ATCC 23641 / c2) GN=csoS1B PE=3 SV=3 - [CSOB_HALNC]|Major carboxysome shell protein 1A OS=Halothiobacillus neapolitanus (strain ATCC 23641 / c2) GN=csoS1A PE=1 SV=2 - [CSOA_HALNC]	3	3	P45688;P45690;P45689	M12(Oxidation)	HCD	1	0	1	1		1.7e-07	13	25	13	81	15	0	0	100	2719000	3	468.248	1402.73	0	3.46	25.27	6962	6962	MS2	9/116	9	116	DS_050319_T8_KO_1h.raw
High	A	2	GLVPAIEAADAmTK	1	234	Unambiguous	Major carboxysome shell protein 1C OS=Halothiobacillus neapolitanus (strain ATCC 23641 / c2) GN=csoS1C PE=1 SV=1 - [CSOC_HALNC]|Major carboxysome shell protein 1B OS=Halothiobacillus neapolitanus (strain ATCC 23641 / c2) GN=csoS1B PE=3 SV=3 - [CSOB_HALNC]|Major carboxysome shell protein 1A OS=Halothiobacillus neapolitanus (strain ATCC 23641 / c2) GN=csoS1A PE=1 SV=2 - [CSOA_HALNC]	3	3	P45688;P45690;P45689	M12(Oxidation)	HCD	1	0	1	1		0.0017	13	25	13	41	15	0	7	100	858100	3	468.248	1402.73	0	3.85	25.62	7089	7089	MS2	6/116	6	116	DS_050319_T8_KO_1h.raw
Middle	A	2	GLVPAIEAADAmTK	1	234	Unambiguous	Major carboxysome shell protein 1C OS=Halothiobacillus neapolitanus (strain ATCC 23641 / c2) GN=csoS1C PE=1 SV=1 - [CSOC_HALNC]|Major carboxysome shell protein 1B OS=Halothiobacillus neapolitanus (strain ATCC 23641 / c2) GN=csoS1B PE=3 SV=3 - [CSOB_HALNC]|Major carboxysome shell protein 1A OS=Halothiobacillus neapolitanus (strain ATCC 23641 / c2) GN=csoS1A PE=1 SV=2 - [CSOA_HALNC]	3	3	P45688;P45690;P45689	M12(Oxidation)	HCD	1	0	1	1		0.95	13	25	13	13	15	0	0	100	349000	3	468.248	1402.73	0	4.05	26.33	7349	7349	MS2	3/116	3	116	DS_050319_T8_KO_1h.raw
High	A	2	GLVPAIEAADAmTK	1	234	Unambiguous	Major carboxysome shell protein 1C OS=Halothiobacillus neapolitanus (strain ATCC 23641 / c2) GN=csoS1C PE=1 SV=1 - [CSOC_HALNC]|Major carboxysome shell protein 1B OS=Halothiobacillus neapolitanus (strain ATCC 23641 / c2) GN=csoS1B PE=3 SV=3 - [CSOB_HALNC]|Major carboxysome shell protein 1A OS=Halothiobacillus neapolitanus (strain ATCC 23641 / c2) GN=csoS1A PE=1 SV=2 - [CSOA_HALNC]	3	3	P45688;P45690;P45689	M12(Oxidation)	HCD	1	0	1	1		4.3e-05	13	25	13	57	15	0	42	100	1569000	2	701.869	1402.73	0	4.47	27	7595	7595	MS2	9/116	9	116	DS_050319_T8_KO_1h.raw
High	A	2	VGDGLVAAHIIAR		180	Unambiguous	Major carboxysome shell protein 1C OS=Halothiobacillus neapolitanus (strain ATCC 23641 / c2) GN=csoS1C PE=1 SV=1 - [CSOC_HALNC]|Major carboxysome shell protein 1B OS=Halothiobacillus neapolitanus (strain ATCC 23641 / c2) GN=csoS1B PE=3 SV=3 - [CSOB_HALNC]|Major carboxysome shell protein 1A OS=Halothiobacillus neapolitanus (strain ATCC 23641 / c2) GN=csoS1A PE=1 SV=2 - [CSOA_HALNC]	3	3	P45688;P45690;P45689		HCD	1	0	1	1		0.0082	13	21	13	34	6	0	6	100	459900	2	646.379	1291.75	0	2.49	24.89	6827	6827	MS2	5/96	5	96	DS_050319_T8_KO_1h.raw
High	A	2	VGDGLVAAHIIAR	1	180	Unambiguous	Major carboxysome shell protein 1C OS=Halothiobacillus neapolitanus (strain ATCC 23641 / c2) GN=csoS1C PE=1 SV=1 - [CSOC_HALNC]|Major carboxysome shell protein 1B OS=Halothiobacillus neapolitanus (strain ATCC 23641 / c2) GN=csoS1B PE=3 SV=3 - [CSOB_HALNC]|Major carboxysome shell protein 1A OS=Halothiobacillus neapolitanus (strain ATCC 23641 / c2) GN=csoS1A PE=1 SV=2 - [CSOA_HALNC]	3	3	P45688;P45690;P45689		HCD	1	0	1	1		3.7e-07	13	21	13	77	6	0	3	8	38230000	2	646.38	1291.75	0	2.87	24.15	6565	6565	MS2	11/96	11	96	DS_050319_T8_KO_1h.raw
High	A	2	VGDGLVAAHIIAR	1	180	Unambiguous	Major carboxysome shell protein 1C OS=Halothiobacillus neapolitanus (strain ATCC 23641 / c2) GN=csoS1C PE=1 SV=1 - [CSOC_HALNC]|Major carboxysome shell protein 1B OS=Halothiobacillus neapolitanus (strain ATCC 23641 / c2) GN=csoS1B PE=3 SV=3 - [CSOB_HALNC]|Major carboxysome shell protein 1A OS=Halothiobacillus neapolitanus (strain ATCC 23641 / c2) GN=csoS1A PE=1 SV=2 - [CSOA_HALNC]	3	3	P45688;P45690;P45689		HCD	1	0	1	1		0.0007	13	21	13	45	6	0	15	100	511300	3	431.255	1291.75	0	2.91	26.6	7448	7448	MS2	7/96	7	96	DS_050319_T8_KO_1h.raw
Middle	A	2	VGDGLVAAHIIAR	1	180	Unambiguous	Major carboxysome shell protein 1C OS=Halothiobacillus neapolitanus (strain ATCC 23641 / c2) GN=csoS1C PE=1 SV=1 - [CSOC_HALNC]|Major carboxysome shell protein 1B OS=Halothiobacillus neapolitanus (strain ATCC 23641 / c2) GN=csoS1B PE=3 SV=3 - [CSOB_HALNC]|Major carboxysome shell protein 1A OS=Halothiobacillus neapolitanus (strain ATCC 23641 / c2) GN=csoS1A PE=1 SV=2 - [CSOA_HALNC]	3	3	P45688;P45690;P45689		HCD	1	0	1	1		0.5	13	21	13	16	6	0	25	100	752900	3	431.256	1291.75	0	2.98	28.04	7960	7960	MS2	4/96	4	96	DS_050319_T8_KO_1h.raw
High	A	2	VGDGLVAAHIIAR	1	180	Unambiguous	Major carboxysome shell protein 1C OS=Halothiobacillus neapolitanus (strain ATCC 23641 / c2) GN=csoS1C PE=1 SV=1 - [CSOC_HALNC]|Major carboxysome shell protein 1B OS=Halothiobacillus neapolitanus (strain ATCC 23641 / c2) GN=csoS1B PE=3 SV=3 - [CSOB_HALNC]|Major carboxysome shell protein 1A OS=Halothiobacillus neapolitanus (strain ATCC 23641 / c2) GN=csoS1A PE=1 SV=2 - [CSOA_HALNC]	3	3	P45688;P45690;P45689		HCD	1	0	1	1		0.0032	13	21	13	38	6	0	15	100	718600	3	431.256	1291.75	0	2.98	25.56	7067	7067	MS2	8/96	8	96	DS_050319_T8_KO_1h.raw
High	A	2	VGDGLVAAHIIAR	1	180	Unambiguous	Major carboxysome shell protein 1C OS=Halothiobacillus neapolitanus (strain ATCC 23641 / c2) GN=csoS1C PE=1 SV=1 - [CSOC_HALNC]|Major carboxysome shell protein 1B OS=Halothiobacillus neapolitanus (strain ATCC 23641 / c2) GN=csoS1B PE=3 SV=3 - [CSOB_HALNC]|Major carboxysome shell protein 1A OS=Halothiobacillus neapolitanus (strain ATCC 23641 / c2) GN=csoS1A PE=1 SV=2 - [CSOA_HALNC]	3	3	P45688;P45690;P45689		HCD	1	0	1	1		0.00011	13	21	13	52	6	0	4	66	3018000	3	431.256	1291.75	0	3.05	24.85	6813	6813	MS2	6/96	6	96	DS_050319_T8_KO_1h.raw
High	A	2	VGDGLVAAHIIAR	1	180	Unambiguous	Major carboxysome shell protein 1C OS=Halothiobacillus neapolitanus (strain ATCC 23641 / c2) GN=csoS1C PE=1 SV=1 - [CSOC_HALNC]|Major carboxysome shell protein 1B OS=Halothiobacillus neapolitanus (strain ATCC 23641 / c2) GN=csoS1B PE=3 SV=3 - [CSOB_HALNC]|Major carboxysome shell protein 1A OS=Halothiobacillus neapolitanus (strain ATCC 23641 / c2) GN=csoS1A PE=1 SV=2 - [CSOA_HALNC]	3	3	P45688;P45690;P45689		HCD	1	0	1	1		1.5e-07	13	21	13	81	6	0	0	53	5939000	2	646.38	1291.75	0	3.15	24.5	6683	6683	MS2	11/96	11	96	DS_050319_T8_KO_1h.raw
Middle	A	2	VGDGLVAAHIIAR	1	180	Unambiguous	Major carboxysome shell protein 1C OS=Halothiobacillus neapolitanus (strain ATCC 23641 / c2) GN=csoS1C PE=1 SV=1 - [CSOC_HALNC]|Major carboxysome shell protein 1B OS=Halothiobacillus neapolitanus (strain ATCC 23641 / c2) GN=csoS1B PE=3 SV=3 - [CSOB_HALNC]|Major carboxysome shell protein 1A OS=Halothiobacillus neapolitanus (strain ATCC 23641 / c2) GN=csoS1A PE=1 SV=2 - [CSOA_HALNC]	3	3	P45688;P45690;P45689		HCD	1	0	1	1		0.49	13	21	13	16	6	0	19	100	296300	3	431.256	1291.75	0	3.26	28.78	8221	8221	MS2	4/96	4	96	DS_050319_T8_KO_1h.raw
High	A	2	VGDGLVAAHIIAR	1	180	Unambiguous	Major carboxysome shell protein 1C OS=Halothiobacillus neapolitanus (strain ATCC 23641 / c2) GN=csoS1C PE=1 SV=1 - [CSOC_HALNC]|Major carboxysome shell protein 1B OS=Halothiobacillus neapolitanus (strain ATCC 23641 / c2) GN=csoS1B PE=3 SV=3 - [CSOB_HALNC]|Major carboxysome shell protein 1A OS=Halothiobacillus neapolitanus (strain ATCC 23641 / c2) GN=csoS1A PE=1 SV=2 - [CSOA_HALNC]	3	3	P45688;P45690;P45689		HCD	1	0	1	1		0.036	13	21	13	27	6	0	33	100	229400	3	431.256	1291.75	0	3.4	27.46	7766	7766	MS2	5/96	5	96	DS_050319_T8_KO_1h.raw
High	A	2	VGDGLVAAHIIAR	1	180	Unambiguous	Major carboxysome shell protein 1C OS=Halothiobacillus neapolitanus (strain ATCC 23641 / c2) GN=csoS1C PE=1 SV=1 - [CSOC_HALNC]|Major carboxysome shell protein 1B OS=Halothiobacillus neapolitanus (strain ATCC 23641 / c2) GN=csoS1B PE=3 SV=3 - [CSOB_HALNC]|Major carboxysome shell protein 1A OS=Halothiobacillus neapolitanus (strain ATCC 23641 / c2) GN=csoS1A PE=1 SV=2 - [CSOA_HALNC]	3	3	P45688;P45690;P45689		HCD	1	0	1	1		0.0003	13	21	13	48	6	0	14	100	1082000	3	431.256	1291.75	0	3.4	25.19	6937	6937	MS2	8/96	8	96	DS_050319_T8_KO_1h.raw
High	A	2	VGDGLVAAHIIAR	1	180	Unambiguous	Major carboxysome shell protein 1C OS=Halothiobacillus neapolitanus (strain ATCC 23641 / c2) GN=csoS1C PE=1 SV=1 - [CSOC_HALNC]|Major carboxysome shell protein 1B OS=Halothiobacillus neapolitanus (strain ATCC 23641 / c2) GN=csoS1B PE=3 SV=3 - [CSOB_HALNC]|Major carboxysome shell protein 1A OS=Halothiobacillus neapolitanus (strain ATCC 23641 / c2) GN=csoS1A PE=1 SV=2 - [CSOA_HALNC]	3	3	P45688;P45690;P45689		HCD	1	0	1	1		0.001	13	21	13	43	6	0	1	1	165600000	3	431.256	1291.75	0	3.4	24.15	6564	6564	MS2	7/96	7	96	DS_050319_T8_KO_1h.raw
High	A	2	VGDGLVAAHIIAR	1	180	Unambiguous	Major carboxysome shell protein 1C OS=Halothiobacillus neapolitanus (strain ATCC 23641 / c2) GN=csoS1C PE=1 SV=1 - [CSOC_HALNC]|Major carboxysome shell protein 1B OS=Halothiobacillus neapolitanus (strain ATCC 23641 / c2) GN=csoS1B PE=3 SV=3 - [CSOB_HALNC]|Major carboxysome shell protein 1A OS=Halothiobacillus neapolitanus (strain ATCC 23641 / c2) GN=csoS1A PE=1 SV=2 - [CSOA_HALNC]	3	3	P45688;P45690;P45689		HCD	1	0	1	1		0.0016	13	21	13	41	6	0	9	100	333900	3	431.256	1291.75	0	3.47	26.24	7321	7321	MS2	7/96	7	96	DS_050319_T8_KO_1h.raw
High	A	2	VGDGLVAAHIIAR	1	180	Unambiguous	Major carboxysome shell protein 1C OS=Halothiobacillus neapolitanus (strain ATCC 23641 / c2) GN=csoS1C PE=1 SV=1 - [CSOC_HALNC]|Major carboxysome shell protein 1B OS=Halothiobacillus neapolitanus (strain ATCC 23641 / c2) GN=csoS1B PE=3 SV=3 - [CSOB_HALNC]|Major carboxysome shell protein 1A OS=Halothiobacillus neapolitanus (strain ATCC 23641 / c2) GN=csoS1A PE=1 SV=2 - [CSOA_HALNC]	3	3	P45688;P45690;P45689		HCD	1	0	1	1		0.00075	13	21	13	44	6	0	19	100	542200	3	431.256	1291.75	0	3.76	25.9	7195	7195	MS2	7/96	7	96	DS_050319_T8_KO_1h.raw
High	A	2	VGDGLVAAHIIAR	1	180	Unambiguous	Major carboxysome shell protein 1C OS=Halothiobacillus neapolitanus (strain ATCC 23641 / c2) GN=csoS1C PE=1 SV=1 - [CSOC_HALNC]|Major carboxysome shell protein 1B OS=Halothiobacillus neapolitanus (strain ATCC 23641 / c2) GN=csoS1B PE=3 SV=3 - [CSOB_HALNC]|Major carboxysome shell protein 1A OS=Halothiobacillus neapolitanus (strain ATCC 23641 / c2) GN=csoS1A PE=1 SV=2 - [CSOA_HALNC]	3	3	P45688;P45690;P45689		HCD	1	0	1	1		0.015	13	21	13	31	6	0	51	100	224000	3	431.256	1291.75	0	4.11	27.04	7613	7613	MS2	6/96	6	96	DS_050319_T8_KO_1h.raw
High	A	2	VGDGLVAAHIIAR	1	180	Unambiguous	Major carboxysome shell protein 1C OS=Halothiobacillus neapolitanus (strain ATCC 23641 / c2) GN=csoS1C PE=1 SV=1 - [CSOC_HALNC]|Major carboxysome shell protein 1B OS=Halothiobacillus neapolitanus (strain ATCC 23641 / c2) GN=csoS1B PE=3 SV=3 - [CSOB_HALNC]|Major carboxysome shell protein 1A OS=Halothiobacillus neapolitanus (strain ATCC 23641 / c2) GN=csoS1A PE=1 SV=2 - [CSOA_HALNC]	3	3	P45688;P45690;P45689		HCD	1	0	1	1		4.1e-05	13	21	13	57	6	0	1	6	24330000	3	431.256	1291.75	0	4.18	24.5	6682	6682	MS2	8/96	8	96	DS_050319_T8_KO_1h.raw
Middle	A	2	ADVTGIALGMIETR		308	Unambiguous	Major carboxysome shell protein 1A OS=Halothiobacillus neapolitanus (strain ATCC 23641 / c2) GN=csoS1A PE=1 SV=2 - [CSOA_HALNC]	1	1	P45689		HCD	1	0	1	1		0.34	13	25	13	18	17	0	12	100	360000	2	723.886	1446.76	0	1.23	31.67	9212	9212	MS2	3/126	3	126	DS_050319_T8_KO_1h.raw
High	A	2	ADVTGIALGMIETR	1	308	Unambiguous	Major carboxysome shell protein 1A OS=Halothiobacillus neapolitanus (strain ATCC 23641 / c2) GN=csoS1A PE=1 SV=2 - [CSOA_HALNC]	1	1	P45689		HCD	1	0	1	1		1.7e-08	13	25	13	91	15	0	10	100	2450000	2	723.887	1446.77	0	2.67	30.63	8858	8858	MS2	9/126	9	126	DS_050319_T8_KO_1h.raw
Middle	A	2	ADVTGIALGMIETR	1	308	Unambiguous	Major carboxysome shell protein 1A OS=Halothiobacillus neapolitanus (strain ATCC 23641 / c2) GN=csoS1A PE=1 SV=2 - [CSOA_HALNC]	1	1	P45689		HCD	1	0	1	1		0.34	13	25	13	18	16	0	8	100	170200	2	723.887	1446.77	0	2.92	29.58	8493	8493	MS2	3/126	3	126	DS_050319_T8_KO_1h.raw
High	A	2	ADVTGIALGMIETR	1	308	Unambiguous	Major carboxysome shell protein 1A OS=Halothiobacillus neapolitanus (strain ATCC 23641 / c2) GN=csoS1A PE=1 SV=2 - [CSOA_HALNC]	1	1	P45689		HCD	1	0	1	1		1.2e-05	13	25	13	62	16	0	0	100	314100	2	723.887	1446.77	0	2.92	31.32	9096	9096	MS2	7/126	7	126	DS_050319_T8_KO_1h.raw
High	A	2	ADVTGIALGMIETR	1	308	Unambiguous	Major carboxysome shell protein 1A OS=Halothiobacillus neapolitanus (strain ATCC 23641 / c2) GN=csoS1A PE=1 SV=2 - [CSOA_HALNC]	1	1	P45689		HCD	1	0	1	1		0.00011	13	25	13	53	16	0	0	100	460300	2	723.887	1446.77	0	2.92	30.97	8977	8977	MS2	6/126	6	126	DS_050319_T8_KO_1h.raw
High	A	2	ADVTGIALGMIETR	1	308	Unambiguous	Major carboxysome shell protein 1A OS=Halothiobacillus neapolitanus (strain ATCC 23641 / c2) GN=csoS1A PE=1 SV=2 - [CSOA_HALNC]	1	1	P45689		HCD	1	0	1	1		0.001	13	25	13	43	16	0	0	100	127900	3	482.927	1446.77	0	3.02	31.78	9245	9245	MS2	5/126	5	126	DS_050319_T8_KO_1h.raw
High	A	2	ADVTGIALGMIETR	1	308	Unambiguous	Major carboxysome shell protein 1A OS=Halothiobacillus neapolitanus (strain ATCC 23641 / c2) GN=csoS1A PE=1 SV=2 - [CSOA_HALNC]	1	1	P45689		HCD	1	0	1	1		4e-07	13	25	13	77	16	0	0	100	1647000	3	482.927	1446.77	0	3.08	30.66	8869	8869	MS2	8/126	8	126	DS_050319_T8_KO_1h.raw
High	A	2	ADVTGIALGMIETR	1	308	Unambiguous	Major carboxysome shell protein 1A OS=Halothiobacillus neapolitanus (strain ATCC 23641 / c2) GN=csoS1A PE=1 SV=2 - [CSOA_HALNC]	1	1	P45689		HCD	1	0	1	1		0.0029	13	25	13	38	16	0	0	100	243400	3	482.927	1446.77	0	3.33	31.34	9104	9104	MS2	5/126	5	126	DS_050319_T8_KO_1h.raw
Middle	A	2	ADVTGIALGMIETR	1	308	Unambiguous	Major carboxysome shell protein 1A OS=Halothiobacillus neapolitanus (strain ATCC 23641 / c2) GN=csoS1A PE=1 SV=2 - [CSOA_HALNC]	1	1	P45689		HCD	1	0	1	1		0.34	13	25	13	18	16	0	5	100	123300	2	723.887	1446.77	0	3.43	32.02	9323	9323	MS2	3/126	3	126	DS_050319_T8_KO_1h.raw
High	A	2	ADVTGIALGMIETR	1	308	Unambiguous	Major carboxysome shell protein 1A OS=Halothiobacillus neapolitanus (strain ATCC 23641 / c2) GN=csoS1A PE=1 SV=2 - [CSOA_HALNC]	1	1	P45689		HCD	1	0	1	1		7.9e-05	13	25	13	54	16	0	4	100	385700	3	482.927	1446.77	0	3.65	31	8986	8986	MS2	7/126	7	126	DS_050319_T8_KO_1h.raw
High	A	2	ADVTGIALGMIETR	1	308	Unambiguous	Major carboxysome shell protein 1A OS=Halothiobacillus neapolitanus (strain ATCC 23641 / c2) GN=csoS1A PE=1 SV=2 - [CSOA_HALNC]	1	1	P45689		HCD	1	0	1	1		6.1e-05	13	25	13	55	16	0	7	100	56960	2	723.887	1446.77	0	3.68	30.29	8741	8741	MS2	6/126	6	126	DS_050319_T8_KO_1h.raw
High	A	2	ADVTGIALGMIETR	1	308	Unambiguous	Major carboxysome shell protein 1A OS=Halothiobacillus neapolitanus (strain ATCC 23641 / c2) GN=csoS1A PE=1 SV=2 - [CSOA_HALNC]	1	1	P45689		HCD	1	0	1	1		9.8e-06	13	25	13	63	16	0	0	100	159400	3	482.927	1446.77	0	3.71	30.3	8746	8746	MS2	8/126	8	126	DS_050319_T8_KO_1h.raw
Middle	A	2	ADVTGIALGmIETR	1	308	Unambiguous	Major carboxysome shell protein 1A OS=Halothiobacillus neapolitanus (strain ATCC 23641 / c2) GN=csoS1A PE=1 SV=2 - [CSOA_HALNC]	1	1	P45689	M10(Oxidation)	HCD	1	0	1	1		0.12	13	25	13	22	15	0	4	100	239000	3	488.258	1462.76	0	1.54	28.2	8020	8020	MS2	4/126	4	126	DS_050319_T8_KO_1h.raw
High	A	2	ADVTGIALGmIETR	1	308	Unambiguous	Major carboxysome shell protein 1A OS=Halothiobacillus neapolitanus (strain ATCC 23641 / c2) GN=csoS1A PE=1 SV=2 - [CSOA_HALNC]	1	1	P45689	M10(Oxidation)	HCD	1	0	1	1		0.00036	13	24	13	47	13	0	0	100	1671000	3	488.258	1462.76	0	2.41	27.47	7768	7768	MS2	7/126	7	126	DS_050319_T8_KO_1h.raw
High	A	2	ADVTGIALGmIETR	1	308	Unambiguous	Major carboxysome shell protein 1A OS=Halothiobacillus neapolitanus (strain ATCC 23641 / c2) GN=csoS1A PE=1 SV=2 - [CSOA_HALNC]	1	1	P45689	M10(Oxidation)	HCD	1	0	1	1		1.1e-07	13	24	13	83	14	0	0	100	2552000	2	731.884	1462.76	0	2.78	27.31	7711	7711	MS2	10/126	10	126	DS_050319_T8_KO_1h.raw
High	A	2	ADVTGIALGmIETR	1	308	Unambiguous	Major carboxysome shell protein 1A OS=Halothiobacillus neapolitanus (strain ATCC 23641 / c2) GN=csoS1A PE=1 SV=2 - [CSOA_HALNC]	1	1	P45689	M10(Oxidation)	HCD	1	0	1	1		0.0002	13	24	13	50	14	0	11	84	3123000	3	488.259	1462.76	0	2.85	26.58	7440	7440	MS2	8/126	8	126	DS_050319_T8_KO_1h.raw
High	A	2	ADVTGIALGmIETR	1	308	Unambiguous	Major carboxysome shell protein 1A OS=Halothiobacillus neapolitanus (strain ATCC 23641 / c2) GN=csoS1A PE=1 SV=2 - [CSOA_HALNC]	1	1	P45689	M10(Oxidation)	HCD	1	0	1	1		0.0076	13	24	13	34	14	0	6	100	530100	2	731.884	1462.76	0	2.86	27.99	7942	7942	MS2	5/126	5	126	DS_050319_T8_KO_1h.raw
High	A	2	ADVTGIALGmIETR	1	308	Unambiguous	Major carboxysome shell protein 1A OS=Halothiobacillus neapolitanus (strain ATCC 23641 / c2) GN=csoS1A PE=1 SV=2 - [CSOA_HALNC]	1	1	P45689	M10(Oxidation)	HCD	1	0	1	1		8.9e-07	13	24	13	74	14	0	0	100	308200	2	731.884	1462.76	0	2.86	26.57	7435	7435	MS2	10/126	10	126	DS_050319_T8_KO_1h.raw
High	A	2	ADVTGIALGmIETR	1	308	Unambiguous	Major carboxysome shell protein 1A OS=Halothiobacillus neapolitanus (strain ATCC 23641 / c2) GN=csoS1A PE=1 SV=2 - [CSOA_HALNC]	1	1	P45689	M10(Oxidation)	HCD	1	0	1	1		0.029	13	24	13	28	14	0	0	100	203900	3	488.259	1462.76	0	2.91	28.65	8173	8173	MS2	5/126	5	126	DS_050319_T8_KO_1h.raw
High	A	2	ADVTGIALGmIETR	1	308	Unambiguous	Major carboxysome shell protein 1A OS=Halothiobacillus neapolitanus (strain ATCC 23641 / c2) GN=csoS1A PE=1 SV=2 - [CSOA_HALNC]	1	1	P45689	M10(Oxidation)	HCD	1	0	1	1		0.02	13	25	13	30	15	0	17	100	223700	3	488.259	1462.76	0	3.1	27.13	7643	7643	MS2	6/126	6	126	DS_050319_T8_KO_1h.raw
High	A	2	ADVTGIALGmIETR	1	308	Unambiguous	Major carboxysome shell protein 1A OS=Halothiobacillus neapolitanus (strain ATCC 23641 / c2) GN=csoS1A PE=1 SV=2 - [CSOA_HALNC]	1	1	P45689	M10(Oxidation)	HCD	1	0	1	1		0.0023	13	25	13	39	15	0	3	100	632200	3	488.259	1462.76	0	3.41	27.81	7877	7877	MS2	7/126	7	126	DS_050319_T8_KO_1h.raw
High	A	2	ADVTGIALGmIETR	1	308	Unambiguous	Major carboxysome shell protein 1A OS=Halothiobacillus neapolitanus (strain ATCC 23641 / c2) GN=csoS1A PE=1 SV=2 - [CSOA_HALNC]	1	1	P45689	M10(Oxidation)	HCD	1	0	1	1		0.007	13	25	13	35	15	0	2	100	373600	2	731.885	1462.76	0	3.44	28.33	8065	8065	MS2	5/126	5	126	DS_050319_T8_KO_1h.raw
High	A	2	ADVTGIALGmIETR	1	308	Unambiguous	Major carboxysome shell protein 1A OS=Halothiobacillus neapolitanus (strain ATCC 23641 / c2) GN=csoS1A PE=1 SV=2 - [CSOA_HALNC]	1	1	P45689	M10(Oxidation)	HCD	1	0	1	1		0.03	13	25	13	28	15	0	7	100	326700	2	731.885	1462.76	0	3.53	29.39	8430	8430	MS2	4/126	4	126	DS_050319_T8_KO_1h.raw
Middle	A	2	ADVTGIALGmIETR	1	308	Unambiguous	Major carboxysome shell protein 1A OS=Halothiobacillus neapolitanus (strain ATCC 23641 / c2) GN=csoS1A PE=1 SV=2 - [CSOA_HALNC]	1	1	P45689	M10(Oxidation)	HCD	1	0	1	1		0.51	13	25	13	16	15	0	10	100	107200	3	488.259	1462.76	0	3.6	30.23	8721	8721	MS2	3/126	3	126	DS_050319_T8_KO_1h.raw
High	A	2	ADVTGIALGmIETR	1	308	Unambiguous	Major carboxysome shell protein 1A OS=Halothiobacillus neapolitanus (strain ATCC 23641 / c2) GN=csoS1A PE=1 SV=2 - [CSOA_HALNC]	1	1	P45689	M10(Oxidation)	HCD	1	0	1	1		0.0068	13	25	13	35	15	0	20	100	228300	2	731.885	1462.76	0	3.61	29.06	8314	8314	MS2	6/126	6	126	DS_050319_T8_KO_1h.raw
High	A	2	ADVTGIALGmIETR	1	308	Unambiguous	Major carboxysome shell protein 1A OS=Halothiobacillus neapolitanus (strain ATCC 23641 / c2) GN=csoS1A PE=1 SV=2 - [CSOA_HALNC]	1	1	P45689	M10(Oxidation)	HCD	1	0	1	1		9.1e-05	13	25	13	53	15	0	19	100	220900	3	488.259	1462.76	0	3.66	29.53	8475	8475	MS2	7/126	7	126	DS_050319_T8_KO_1h.raw
High	A	2	ADVTGIALGmIETR	1	308	Unambiguous	Major carboxysome shell protein 1A OS=Halothiobacillus neapolitanus (strain ATCC 23641 / c2) GN=csoS1A PE=1 SV=2 - [CSOA_HALNC]	1	1	P45689	M10(Oxidation)	HCD	1	0	1	1		0.00017	13	25	13	51	15	0	44	100	2120000	2	731.885	1462.76	0	3.69	27.65	7820	7820	MS2	10/126	10	126	DS_050319_T8_KO_1h.raw
High	A	2	ADVTGIALGmIETR	1	308	Unambiguous	Major carboxysome shell protein 1A OS=Halothiobacillus neapolitanus (strain ATCC 23641 / c2) GN=csoS1A PE=1 SV=2 - [CSOA_HALNC]	1	1	P45689	M10(Oxidation)	HCD	1	0	1	1		0.00035	13	25	13	48	15	0	4	100	311700	2	731.885	1462.76	0	3.94	30.08	8669	8669	MS2	5/126	5	126	DS_050319_T8_KO_1h.raw
High	A	2	ADVTGIALGmIETR	1	308	Unambiguous	Major carboxysome shell protein 1A OS=Halothiobacillus neapolitanus (strain ATCC 23641 / c2) GN=csoS1A PE=1 SV=2 - [CSOA_HALNC]	1	1	P45689	M10(Oxidation)	HCD	1	0	1	1		0.017	13	25	13	31	15	0	7	100	179900	3	488.259	1462.76	0	3.98	29.89	8602	8602	MS2	5/126	5	126	DS_050319_T8_KO_1h.raw
High	A	2	ADVTGIALGMIETR	1	308	Unambiguous	Major carboxysome shell protein 1A OS=Halothiobacillus neapolitanus (strain ATCC 23641 / c2) GN=csoS1A PE=1 SV=2 - [CSOA_HALNC]	1	1	P45689		HCD	1	0	1	1		3.2e-05	13	25	13	58	17	0	0	100	434300	2	789.406	1577.81	0	1.69	31.66	9209	9209	MS2	8/134	8	134	DS_050319_T8_KO_1h.raw
High	A	2	ADVTGIALGMIETR	1	308	Unambiguous	Major carboxysome shell protein 1A OS=Halothiobacillus neapolitanus (strain ATCC 23641 / c2) GN=csoS1A PE=1 SV=2 - [CSOA_HALNC]	1	1	P45689		HCD	1	0	1	1		6.6e-06	13	25	13	65	17	0	6	100	435400	3	526.607	1577.81	0	2.61	31.66	9208	9208	MS2	8/134	8	134	DS_050319_T8_KO_1h.raw
High	A	2	ATTHGIALGMIETR		344	Unambiguous	Major carboxysome shell protein 1B OS=Halothiobacillus neapolitanus (strain ATCC 23641 / c2) GN=csoS1B PE=3 SV=3 - [CSOB_HALNC]	1	1	P45690		HCD	1	0	1	1		4.8e-07	13	23	13	76	10	0	8	100	1015000	2	735.891	1470.78	0	1.47	23.8	6436	6436	MS2	12/126	12	126	DS_050319_T8_KO_1h.raw
High	A	2	ATTHGIALGMIETR	1	344	Unambiguous	Major carboxysome shell protein 1B OS=Halothiobacillus neapolitanus (strain ATCC 23641 / c2) GN=csoS1B PE=3 SV=3 - [CSOB_HALNC]	1	1	P45690		HCD	1	0	1	1		1.4e-05	13	23	13	61	10	0	0	58	4171000	3	490.931	1470.78	0	2.81	23.79	6434	6434	MS2	12/126	12	126	DS_050319_T8_KO_1h.raw
High	A	2	ATTHGIALGMIETR	1	344	Unambiguous	Major carboxysome shell protein 1B OS=Halothiobacillus neapolitanus (strain ATCC 23641 / c2) GN=csoS1B PE=3 SV=3 - [CSOB_HALNC]	1	1	P45690		HCD	1	0	1	1	11	0.00033	13	23	13	48	10	0	0	100	249200	3	490.931	1470.78	0	2.93	24.43	6656	6656	MS2	5/126	5	126	DS_050319_T8_KO_1h.raw
High	A	2	ATTHGIALGmIETR	1	344	Unambiguous	Major carboxysome shell protein 1B OS=Halothiobacillus neapolitanus (strain ATCC 23641 / c2) GN=csoS1B PE=3 SV=3 - [CSOB_HALNC]	1	1	P45690	M10(Oxidation)	HCD	1	0	1	1		2.2e-06	13	25	13	70	16	0	3	100	1164000	3	496.262	1486.77	0	2.89	21.64	5642	5642	MS2	8/126	8	126	DS_050319_T8_KO_1h.raw
High	A	2	ATTHGIALGmIETR	1	344	Unambiguous	Major carboxysome shell protein 1B OS=Halothiobacillus neapolitanus (strain ATCC 23641 / c2) GN=csoS1B PE=3 SV=3 - [CSOB_HALNC]	1	1	P45690	M10(Oxidation)	HCD	1	0	1	1		0.0022	13	25	13	40	17	0	6	100	1030000	3	496.263	1486.77	0	3.32	22.37	5906	5906	MS2	8/126	8	126	DS_050319_T8_KO_1h.raw
High	A	2	ATTHGIALGmIETR	1	344	Unambiguous	Major carboxysome shell protein 1B OS=Halothiobacillus neapolitanus (strain ATCC 23641 / c2) GN=csoS1B PE=3 SV=3 - [CSOB_HALNC]	1	1	P45690	M10(Oxidation)	HCD	1	0	1	1		0.0074	13	25	13	34	17	0	7	100	721700	3	496.263	1486.77	0	3.57	22.01	5773	5773	MS2	8/126	8	126	DS_050319_T8_KO_1h.raw
High	A	2	ATTHGIALGmIETR	1	344	Unambiguous	Major carboxysome shell protein 1B OS=Halothiobacillus neapolitanus (strain ATCC 23641 / c2) GN=csoS1B PE=3 SV=3 - [CSOB_HALNC]	1	1	P45690	M10(Oxidation)	HCD	1	0	1	1		6.9e-05	13	25	13	55	17	0	10	100	2342000	2	743.891	1486.77	0	3.89	21.66	5650	5650	MS2	7/126	7	126	DS_050319_T8_KO_1h.raw
High	A	2	ATTHGIALGmIETR	1	344	Unambiguous	Major carboxysome shell protein 1B OS=Halothiobacillus neapolitanus (strain ATCC 23641 / c2) GN=csoS1B PE=3 SV=3 - [CSOB_HALNC]	1	1	P45690	M10(Oxidation)	HCD	1	0	1	1		0.054	13	25	13	26	17	0	12	100	371300	2	743.891	1486.77	0	4.13	22.07	5796	5796	MS2	4/126	4	126	DS_050319_T8_KO_1h.raw
Low	A	2	ATTHGIALGmIETR	1	344	Unconsidered	Major carboxysome shell protein 1B OS=Halothiobacillus neapolitanus (strain ATCC 23641 / c2) GN=csoS1B PE=3 SV=3 - [CSOB_HALNC]	1	1	P45690	M10(Oxidation)	HCD	1	0	1	1		1.3	13	25	13	12	17	0	4	100	138900	3	496.263	1486.77	0	4.31	23.36	6275	6275	MS2	3/126	3	126	DS_050319_T8_KO_1h.raw
High	A	2	MATTHGIALGMIETR		403	Unambiguous	Major carboxysome shell protein 1B OS=Halothiobacillus neapolitanus (strain ATCC 23641 / c2) GN=csoS1B PE=3 SV=3 - [CSOB_HALNC]	1	1	P45690		HCD	1	0	1	1		8.8e-05	13	22	13	54	9	0	0	100	642300	3	534.611	1601.82	0	3.22	24.88	6822	6822	MS2	9/134	9	134	DS_050319_T8_KO_1h.raw
High	A	2	SFVGGGYVTVMVR		215	Unambiguous	Major carboxysome shell protein 1B OS=Halothiobacillus neapolitanus (strain ATCC 23641 / c2) GN=csoS1B PE=3 SV=3 - [CSOB_HALNC]	1	1	P45690		HCD	1	0	1	1		0.013	13	24	13	32	13	0	10	100	623000	2	686.359	1371.71	0	1.62	27.69	7833	7833	MS2	5/112	5	112	DS_050319_T8_KO_1h.raw
High	A	2	SFVGGGYVTVMVR	1	215	Unambiguous	Major carboxysome shell protein 1B OS=Halothiobacillus neapolitanus (strain ATCC 23641 / c2) GN=csoS1B PE=3 SV=3 - [CSOB_HALNC]	1	1	P45690		HCD	1	0	1	1		6.6e-06	13	23	13	65	10	0	37	100	1979000	2	686.36	1371.71	0	2.78	27.32	7713	7713	MS2	11/112	11	112	DS_050319_T8_KO_1h.raw
High	A	2	SFVGGGYVTVMVR	1	215	Unambiguous	Major carboxysome shell protein 1B OS=Halothiobacillus neapolitanus (strain ATCC 23641 / c2) GN=csoS1B PE=3 SV=3 - [CSOB_HALNC]	1	1	P45690		HCD	1	0	1	1		0.0018	13	23	13	40	10	0	0	100	308300	3	457.909	1371.71	0	3.51	27.36	7729	7729	MS2	6/112	6	112	DS_050319_T8_KO_1h.raw
High	A	2	SFVGGGYVTVmVR	1	215	Unambiguous	Major carboxysome shell protein 1B OS=Halothiobacillus neapolitanus (strain ATCC 23641 / c2) GN=csoS1B PE=3 SV=3 - [CSOB_HALNC]	1	1	P45690	M11(Oxidation)	HCD	1	0	1	1		0.00017	13	24	13	51	12	0	4	100	495900	2	694.358	1387.71	0	3.42	25.21	6944	6944	MS2	8/112	8	112	DS_050319_T8_KO_1h.raw
High	A	2	VHSEVEIILPETPEDSDSAWcIANLNS		525	Unambiguous	Major carboxysome shell protein 1B OS=Halothiobacillus neapolitanus (strain ATCC 23641 / c2) GN=csoS1B PE=3 SV=3 - [CSOB_HALNC]	1	1	P45690	C21(Carbamidomethyl)	HCD	1	0	1	1		0.0042	13	23	13	37	11	0	0	100	245300	2	1513.21	3025.42	0.01	3.41	33.07	9645	9645	MS2	5/260	5	260	DS_050319_T8_KO_1h.raw
Low	A	2	AKVLAGLQR		552	Unconsidered		0	0			HCD	1	0	1	1		2	13	22	13	10	9	1	10	100	1792000	2	478.302	955.597	0	-7.92	25.82	7163	7163	MS2	3/80	3	80	DS_050319_T8_KO_1h.raw
Middle	A	2	ALEQGQQATPDVR		556	Unconsidered		0	0			HCD	0	0	1	1		0.96	13	23	13	13	10	0	3	100	236400	2	706.863	1412.72	0	4.35	22.72	6035	6035	MS2	2/130	2	130	DS_050319_T8_KO_1h.raw
Low	A	2	AQATNPNALPNDLLDQR		562	Unconsidered		0	0			HCD	1	0	1	1		1.9	13	23	13	10	11	0	13	100	484500	3	617.646	1850.92	0	-6.08	22.5	5953	5953	MS2	3/180	3	180	DS_050319_T8_KO_1h.raw
Low	A	2	AVPSASLER		551	Unconsidered		0	0			HCD		0.8625	3	3	22	1.6	13	25	13	11	15	0	4	25	7333000	2	465.257	929.507	0	2.29	18.56	4516	4516	MS2	3/72	3	72	DS_050319_T8_KO_1h.raw
Middle	A	2	DmGSFIVIDR		554	Unambiguous		0	0		M2(Oxidation)	HCD	1	0	1	1		0.36	13	21	13	17	6	0	33	100	159600	2	584.783	1168.56	0	-6.94	20.45	5207	5207	MS2	2/88	2	88	DS_050319_T8_KO_1h.raw
Low	A	2	ELGNVIER		550	Unconsidered		0	0			HCD		0.85	2	2	22	1.4	13	25	13	12	15	0	4	25	7333000	2	465.257	929.507	0	2.29	18.56	4516	4516	MS2	3/76	3	76	DS_050319_T8_KO_1h.raw
Middle	A	2	GIDLISQR		549	Unambiguous		0	0			HCD	1	0	1	1	22	0.62	13	28	13	15	30	0	2	100	856700	2	451.26	901.512	0	2.48	18.19	4381	4381	MS2	4/64	4	64	DS_050319_T8_KO_1h.raw
Middle	A	2	GLAYIKVNDAAAGR		558	Unconsidered		0	0			HCD		0.7143	2	2		0.8	13	24	13	14	14	1	4	100	193400	3	473.595	1418.77	0	-2.58	27.37	7733	7733	MS2	4/120	4	120	DS_050319_T8_KO_1h.raw
Low	A	2	GLAYIKVNDAAAGR	1	558	Unconsidered		0	0			HCD		0.7872	2	2		1.8	13	24	13	10	14	1	7	100	491100	3	473.595	1418.77	0	-2.38	26.65	7464	7464	MS2	4/120	4	120	DS_050319_T8_KO_1h.raw
Middle	A	2	GLAYIKVNDAAAGR	1	558	Unconsidered		0	0			HCD		0.7193	2	2		0.54	13	24	13	16	14	1	0	100	319100	3	473.596	1418.77	0	-2.19	27.72	7843	7843	MS2	4/120	4	120	DS_050319_T8_KO_1h.raw
Low	A	2	GLAYIKVNDAAAGR	1	558	Unconsidered		0	0			HCD		0.7755	2	2		1.6	13	25	13	11	15	1	12	100	217100	3	473.596	1418.77	0	-1.93	25.95	7214	7214	MS2	4/120	4	120	DS_050319_T8_KO_1h.raw
Low	A	2	IRAMLPR		546	Unconsidered		0	0			HCD	1	0	1	1		1.4	13	22	13	12	8	1	11	11	19940000	2	428.767	856.527	0	9.82	20.9	5372	5372	MS2	4/60	4	60	DS_050319_T8_KO_1h.raw
Middle	A	2	LASVLAK		542	Unambiguous		0	0			HCD	1	0	1	1		0.68	13	16	13	15	2	0	12	100	397600	2	351.232	701.458	0	2.66	20.06	5069	5069	MS2	3/48	3	48	DS_050319_T8_KO_1h.raw
Middle	A	2	LHVHDEDNQSRVGDSVEIR		563	Unambiguous		0	0			HCD	1	0	1	1		0.62	13	22	13	15	8	1	0	100	270300	2	1103.02	2205.04	-0.01	-10.03	23.66	6385	6385	MS2	4/190	4	190	DS_050319_T8_KO_1h.raw
Middle	A	2	LHVHDEDNQSRVGDSVEIR	1	563	Unambiguous		0	0			HCD	1	0	1	1		0.24	13	22	13	19	9	1	2	100	1324000	4	552.016	2205.04	-0.01	-9.65	23.65	6380	6380	MS2	6/190	6	190	DS_050319_T8_KO_1h.raw
Middle	A	2	LNLELGR		544	Unambiguous		0	0			HCD	1	0	1	1	12	0.74	13	22	13	14	9	0	2	53	3954000	2	407.744	814.481	0	3.18	21.66	5651	5651	MS2	3/58	3	58	DS_050319_T8_KO_1h.raw
Middle	A	2	LTPNLYR		548	Unambiguous		0	0			HCD	1	0	1	1		0.79	13	23	13	14	10	0	56	100	297600	2	438.752	876.497	0	3.51	23.61	6366	6366	MS2	4/54	4	54	DS_050319_T8_KO_1h.raw
Low	A	2	MDLNELK		547	Unconsidered		0	0			HCD	1	0	1	1		1.4	13	25	13	11	18	0	28	100	900900	2	431.722	862.437	0	3.49	23.32	6259	6259	MS2	4/60	4	60	DS_050319_T8_KO_1h.raw
Low	A	2	mSELQYGR		553	Unconsidered		0	0		M1(Oxidation)	HCD	1	0	1	1		1.3	13	19	13	12	4	0		100	0	2	500.233	999.46	0	3.18	19.69	4931	4931	MS2	3/64	3	64	DS_050319_T8_KO_1h.raw
Middle	A	2	TDVLALK		543	Unconsidered		0	0			HCD		0.6481	2	2	6	0.23	13	21	13	19	6	0	3	100	1163000	2	380.235	759.464	0	3.28	20.54	5237	5237	MS2	4/50	4	50	DS_050319_T8_KO_1h.raw
Low	A	2	TSmATRADLLR		555	Unconsidered		0	0		M3(Oxidation)	HCD	1	0	1	1	7	1.5	13	25	13	11	15	1	6	100	133400	2	625.825	1250.64	-0.01	-8.06	27.92	7918	7918	MS2	3/104	3	104	DS_050319_T8_KO_1h.raw
Middle	A	2	WLIDAAR		545	Unambiguous		0	0			HCD	1	0	1	1		0.47	13	25	13	16	17	0	10	8	26280000	2	422.739	844.471	0	3.43	22.4	5916	5916	MS2	3/48	3	48	DS_050319_T8_KO_1h.raw
Middle	A	2	YIGINQGTEYVR		557	Unconsidered		0	0			HCD		0	2	2		0.96	13	23	13	13	10	0	3	100	236400	2	706.863	1412.72	0	1.52	22.72	6035	6035	MS2	2/104	2	104	DS_050319_T8_KO_1h.raw
