# Supplementary material for: Reprogramming bacterial protein organelles as a nanoreactor for hydrogen production
Source: Nat Commun. 2020 Oct 28;11:5448. doi: 10.1038/s41467-020-19280-0 (PMC7595155; doi:10.1038/s41467-020-19280-0)
Supplement: Supplementary file 3 — Source data [file 41467_2020_19280_MOESM3_ESM.zip › Source Data_R2/supplementary Table 2/shell_Mascot search vs Ecoli & H neapolitanus.xlsx]

## Sheet: ___data_20190306_F1852203_dat_r
User	dsimpson
E-mail	dsimpson@liverpool.ac.uk
MS data file	DS_050319_T8_KO_1h.mgf
Database 1	Halothiobacillus_neapolitanus 20171025 (2,353 sequences; 760,451 residues)
Database 2	UniEcoliK12 20120711 (4,303 sequences; 1,355,996 residues)
Taxonomy 1	(none)
Taxonomy 2	(none)
Timestamp	6 Mar 2019 at 07:57:37 GMT
Type of search	MS/MS Ion Search
Quantitation	None
Enzyme	Trypsin
Fixed modifications	Carbamidomethyl (C)
Variable modifications	Oxidation (M)
Mass values	Monoisotopic
Protein mass	Unrestricted
Peptide mass tolerance	10 ppm
Fragment mass tolerance	0.01 Da
Max missed cleavages	1
Instrument type	ESI-FTICR
Number of queries	3754
Significance threshold p<	0.05
Max. number of families	AUTO
Ions score or expect cut-off	-1
Preferred taxonomy	All entries
Show Percolator scores?	no
Family	Member	Database	Accession	Score	Mass	Num. of matches	Num. of significant matches	Num. of sequences	Num. of significant sequences	emPAI	Description
1	1	Halothiobacillus_neapolitanus	D0KZ90	10043	92471	301	301	43	43	7.56	D0KZ90_HALNC Carboxysome shell protein CsoS2 OS=Halothiobacillus neapolitanus (strain ATCC 23641 / c2) GN=Hneap_0920 PE=4 SV=1
2	1	Halothiobacillus_neapolitanus	P45689	3709	10013	107	107	7	7	25.53	CSOA_HALNC Major carboxysome shell protein 1A OS=Halothiobacillus neapolitanus (strain ATCC 23641 / c2) GN=csoS1A PE=1 SV=2
2	2	Halothiobacillus_neapolitanus	P45688	3654	9970	101	101	6	6	17.43	CSOC_HALNC Major carboxysome shell protein 1C OS=Halothiobacillus neapolitanus (strain ATCC 23641 / c2) GN=csoS1C PE=1 SV=1
2	3	Halothiobacillus_neapolitanus	P45690	2520	11408	63	63	7	7	23.64	CSOB_HALNC Major carboxysome shell protein 1B OS=Halothiobacillus neapolitanus (strain ATCC 23641 / c2) GN=csoS1B PE=3 SV=3
3	1	UniEcoliK12	P0A9P6	1033	70560	34	34	24	24	3.07	Cold-shock DEAD box protein A OS=Escherichia coli (strain K12) GN=deaD PE=1 SV=2
4	1	UniEcoliK12	P0AG67	709	61235	24	24	18	18	2.06	30S ribosomal protein S1 OS=Escherichia coli (strain K12) GN=rpsA PE=1 SV=1
5	1	Halothiobacillus_neapolitanus	D0KZ73	635	23550	14	14	11	11	4.78	D0KZ73_HALNC Microcompartments protein OS=Halothiobacillus neapolitanus (strain ATCC 23641 / c2) GN=Hneap_0903 PE=4 SV=1
6	1	UniEcoliK12	P60422	632	29956	22	22	14	14	6.49	50S ribosomal protein L2 OS=Escherichia coli (strain K12) GN=rplB PE=1 SV=2
7	1	UniEcoliK12	P0A7V8	628	23512	20	20	14	14	9.94	30S ribosomal protein S4 OS=Escherichia coli (strain K12) GN=rpsD PE=1 SV=2
8	1	UniEcoliK12	P62399	595	20346	14	14	12	12	8.1	50S ribosomal protein L5 OS=Escherichia coli (strain K12) GN=rplE PE=1 SV=2
9	1	UniEcoliK12	P0A910	588	37292	21	21	12	12	2.74	Outer membrane protein A OS=Escherichia coli (strain K12) GN=ompA PE=1 SV=1
10	1	UniEcoliK12	P0A7L0	554	24714	14	14	10	10	4.31	50S ribosomal protein L1 OS=Escherichia coli (strain K12) GN=rplA PE=1 SV=2
11	1	UniEcoliK12	P0A7W1	548	17592	18	18	8	8	7.36	30S ribosomal protein S5 OS=Escherichia coli (strain K12) GN=rpsE PE=1 SV=2
12	1	UniEcoliK12	P0A7S9	537	13148	14	14	9	9	15.67	30S ribosomal protein S13 OS=Escherichia coli (strain K12) GN=rpsM PE=1 SV=2
13	1	UniEcoliK12	P0A7R1	500	15759	13	13	10	10	9.53	50S ribosomal protein L9 OS=Escherichia coli (strain K12) GN=rplI PE=1 SV=1
14	1	UniEcoliK12	P0A7V3	480	25967	12	12	8	8	2.18	30S ribosomal protein S3 OS=Escherichia coli (strain K12) GN=rpsC PE=1 SV=2
15	1	UniEcoliK12	P0A7V0	461	26784	11	11	8	8	2.08	30S ribosomal protein S2 OS=Escherichia coli (strain K12) GN=rpsB PE=1 SV=2
16	1	UniEcoliK12	P0AG30	447	47032	15	15	13	13	2.09	Transcription termination factor Rho OS=Escherichia coli (strain K12) GN=rho PE=1 SV=1
17	1	UniEcoliK12	P0AG55	427	18949	11	11	9	9	4.87	50S ribosomal protein L6 OS=Escherichia coli (strain K12) GN=rplF PE=1 SV=2
18	1	UniEcoliK12	P21499	426	92565	16	16	16	16	0.93	Ribonuclease R OS=Escherichia coli (strain K12) GN=rnr PE=1 SV=2
19	1	UniEcoliK12	P02413	422	14971	11	11	7	7	6.22	50S ribosomal protein L15 OS=Escherichia coli (strain K12) GN=rplO PE=1 SV=1
20	1	UniEcoliK12	P0A7W7	413	14175	13	13	8	8	16.5	30S ribosomal protein S8 OS=Escherichia coli (strain K12) GN=rpsH PE=1 SV=2
21	1	UniEcoliK12	P75864	369	79261	14	14	14	14	0.96	Ribosomal RNA large subunit methyltransferase L OS=Escherichia coli (strain K12) GN=rlmL PE=1 SV=1
22	1	UniEcoliK12	P0A7X3	355	14847	12	12	7	7	8.4	30S ribosomal protein S9 OS=Escherichia coli (strain K12) GN=rpsI PE=1 SV=2
23	1	UniEcoliK12	P0ADY3	353	13646	9	9	6	6	4.06	50S ribosomal protein L14 OS=Escherichia coli (strain K12) GN=rplN PE=1 SV=1
24	1	UniEcoliK12	P0A7J3	352	17757	9	9	7	7	4.35	50S ribosomal protein L10 OS=Escherichia coli (strain K12) GN=rplJ PE=1 SV=2
25	1	UniEcoliK12	P25888	334	50016	8	8	8	8	0.84	ATP-dependent RNA helicase rhlE OS=Escherichia coli (strain K12) GN=rhlE PE=1 SV=3
26	1	UniEcoliK12	P61175	319	12219	10	10	7	7	7.22	50S ribosomal protein L22 OS=Escherichia coli (strain K12) GN=rplV PE=1 SV=1
27	1	UniEcoliK12	P60723	318	22073	7	7	5	5	1.77	50S ribosomal protein L4 OS=Escherichia coli (strain K12) GN=rplD PE=1 SV=1
28	1	UniEcoliK12	P0A940	307	90611	10	10	10	10	0.52	Outer membrane protein assembly factor BamA OS=Escherichia coli (strain K12) GN=bamA PE=1 SV=1
29	1	UniEcoliK12	P0A7T3	306	9185	9	9	5	5	6.14	30S ribosomal protein S16 OS=Escherichia coli (strain K12) GN=rpsP PE=1 SV=1
30	1	UniEcoliK12	P0A7R5	292	11728	8	8	5	5	5.49	30S ribosomal protein S10 OS=Escherichia coli (strain K12) GN=rpsJ PE=1 SV=1
31	1	UniEcoliK12	P0A707	281	20608	8	8	6	6	1.97	Translation initiation factor IF-3 OS=Escherichia coli (strain K12) GN=infC PE=1 SV=1
32	1	UniEcoliK12	P37765	279	32862	11	11	10	10	2.16	Ribosomal large subunit pseudouridine synthase B OS=Escherichia coli (strain K12) GN=rluB PE=1 SV=2
33	1	UniEcoliK12	P0A7L3	273	13489	8	8	6	6	4.13	50S ribosomal protein L20 OS=Escherichia coli (strain K12) GN=rplT PE=1 SV=2
34	1	UniEcoliK12	P69776	272	8375	6	6	2	2	2.66	Major outer membrane lipoprotein Lpp OS=Escherichia coli (strain K12) GN=lpp PE=1 SV=1
35	1	UniEcoliK12	P02359	271	20007	10	10	8	8	4.38	30S ribosomal protein S7 OS=Escherichia coli (strain K12) GN=rpsG PE=1 SV=3
36	1	UniEcoliK12	P60438	271	22230	11	11	7	7	2.86	50S ribosomal protein L3 OS=Escherichia coli (strain K12) GN=rplC PE=1 SV=1
37	1	UniEcoliK12	P0AEU7	258	17677	9	9	6	6	3.38	Chaperone protein skp OS=Escherichia coli (strain K12) GN=skp PE=1 SV=1
38	1	UniEcoliK12	P0AFF6	247	55008	9	9	8	8	0.74	Transcription elongation protein nusA OS=Escherichia coli (strain K12) GN=nusA PE=1 SV=1
39	1	UniEcoliK12	P21507	245	49998	6	6	6	6	0.58	ATP-dependent RNA helicase SrmB OS=Escherichia coli (strain K12) GN=srmB PE=1 SV=1
40	1	UniEcoliK12	P68767	242	55358	7	7	7	7	0.62	Cytosol aminopeptidase OS=Escherichia coli (strain K12) GN=pepA PE=1 SV=1
41	1	UniEcoliK12	P0AA10	234	16009	10	10	8	8	5.41	50S ribosomal protein L13 OS=Escherichia coli (strain K12) GN=rplM PE=1 SV=1
42	1	UniEcoliK12	P68679	233	8552	7	7	4	4	4.41	30S ribosomal protein S21 OS=Escherichia coli (strain K12) GN=rpsU PE=1 SV=2
43	1	UniEcoliK12	P0A7R9	233	13950	6	6	4	4	2.75	30S ribosomal protein S11 OS=Escherichia coli (strain K12) GN=rpsK PE=1 SV=2
44	1	UniEcoliK12	P0A7U7	229	9678	6	6	4	4	5.56	30S ribosomal protein S20 OS=Escherichia coli (strain K12) GN=rpsT PE=1 SV=2
45	1	UniEcoliK12	P0A912	221	18869	6	6	5	5	1.69	Peptidoglycan-associated lipoprotein OS=Escherichia coli (strain K12) GN=pal PE=1 SV=1
46	1	UniEcoliK12	P0A7J7	218	14923	7	7	5	5	3.45	50S ribosomal protein L11 OS=Escherichia coli (strain K12) GN=rplK PE=1 SV=2
47	1	UniEcoliK12	P02358	218	15694	7	7	5	5	3.15	30S ribosomal protein S6 OS=Escherichia coli (strain K12) GN=rpsF PE=1 SV=1
48	1	UniEcoliK12	P06996	216	40343	7	7	7	7	0.93	Outer membrane protein C OS=Escherichia coli (strain K12) GN=ompC PE=1 SV=1
48	2	UniEcoliK12	P02931	159	39309	5	5	5	5	0.62	Outer membrane protein F OS=Escherichia coli (strain K12) GN=ompF PE=1 SV=1
49	1	UniEcoliK12	P0A7G2	210	15145	5	5	5	5	2.41	Ribosome-binding factor A OS=Escherichia coli (strain K12) GN=rbfA PE=1 SV=2
50	1	UniEcoliK12	P68919	204	10687	6	6	5	5	4.55	50S ribosomal protein L25 OS=Escherichia coli (strain K12) GN=rplY PE=1 SV=1
51	1	UniEcoliK12	P0AFI2	200	83892	6	6	6	6	0.31	DNA topoisomerase 4 subunit A OS=Escherichia coli (strain K12) GN=parC PE=1 SV=1
52	1	UniEcoliK12	P60624	200	11309	6	6	4	4	2.65	50S ribosomal protein L24 OS=Escherichia coli (strain K12) GN=rplX PE=1 SV=2
53	1	UniEcoliK12	P0A7S3	195	13957	5	5	4	4	1.88	30S ribosomal protein S12 OS=Escherichia coli (strain K12) GN=rpsL PE=1 SV=2
54	1	UniEcoliK12	P45577	194	25991	7	7	7	7	1.76	ProP effector OS=Escherichia coli (strain K12) GN=proQ PE=1 SV=2
55	1	UniEcoliK12	P0A7M9	187	8094	6	6	4	4	4.9	50S ribosomal protein L31 OS=Escherichia coli (strain K12) GN=rpmE PE=1 SV=1
56	1	UniEcoliK12	P0ABF1	183	54065	7	7	7	7	0.64	Poly(A) polymerase OS=Escherichia coli (strain K12) GN=pcnB PE=1 SV=2
57	1	UniEcoliK12	P0AG44	180	14413	9	9	6	6	5.02	50S ribosomal protein L17 OS=Escherichia coli (strain K12) GN=rplQ PE=1 SV=1
58	1	UniEcoliK12	P0ADY7	179	15271	4	4	3	3	1.07	50S ribosomal protein L16 OS=Escherichia coli (strain K12) GN=rplP PE=1 SV=1
59	1	UniEcoliK12	P0AA39	171	36118	6	6	6	6	0.88	Ribosomal large subunit pseudouridine synthase C OS=Escherichia coli (strain K12) GN=rluC PE=1 SV=1
60	1	UniEcoliK12	P0A7K6	162	13125	5	5	4	4	2.08	50S ribosomal protein L19 OS=Escherichia coli (strain K12) GN=rplS PE=1 SV=2
61	1	UniEcoliK12	P0C018	158	12762	5	5	5	5	3.23	50S ribosomal protein L18 OS=Escherichia coli (strain K12) GN=rplR PE=1 SV=1
62	1	UniEcoliK12	P0A7U3	154	10424	5	5	3	3	1.85	30S ribosomal protein S19 OS=Escherichia coli (strain K12) GN=rpsS PE=1 SV=2
63	1	UniEcoliK12	P0A7K2	150	12288	4	4	4	4	2.3	50S ribosomal protein L7/L12 OS=Escherichia coli (strain K12) GN=rplL PE=1 SV=2
64	1	UniEcoliK12	P0AG59	150	11630	5	5	4	4	2.52	30S ribosomal protein S14 OS=Escherichia coli (strain K12) GN=rpsN PE=1 SV=2
65	1	UniEcoliK12	P0A7L8	143	9176	5	5	4	4	3.82	50S ribosomal protein L27 OS=Escherichia coli (strain K12) GN=rpmA PE=1 SV=2
66	1	UniEcoliK12	P77774	142	41918	5	5	5	5	0.57	Outer membrane protein assembly factor BamB OS=Escherichia coli (strain K12) GN=bamB PE=1 SV=1
67	1	UniEcoliK12	P0AGJ5	126	37989	5	5	4	4	0.49	Uncharacterized tRNA/rRNA methyltransferase YfiF OS=Escherichia coli (strain K12) GN=yfiF PE=3 SV=1
68	1	UniEcoliK12	P0A8T7	124	155918	5	5	5	5	0.13	DNA-directed RNA polymerase subunit beta' OS=Escherichia coli (strain K12) GN=rpoC PE=1 SV=1
69	1	UniEcoliK12	P0AG63	124	9812	4	4	2	2	1.1	30S ribosomal protein S17 OS=Escherichia coli (strain K12) GN=rpsQ PE=1 SV=2
70	1	UniEcoliK12	P0AC02	123	27869	6	6	6	6	1.25	Outer membrane protein assembly factor BamD OS=Escherichia coli (strain K12) GN=bamD PE=1 SV=1
71	1	UniEcoliK12	P0A7N4	123	6442	2	2	1	1	0.73	50S ribosomal protein L32 OS=Escherichia coli (strain K12) GN=rpmF PE=1 SV=2
72	1	UniEcoliK12	P0AA43	117	25963	4	4	4	4	0.78	Ribosomal small subunit pseudouridine synthase A OS=Escherichia coli (strain K12) GN=rsuA PE=1 SV=1
73	1	UniEcoliK12	P0A7T7	117	9038	3	3	3	3	2.34	30S ribosomal protein S18 OS=Escherichia coli (strain K12) GN=rpsR PE=1 SV=2
74	1	UniEcoliK12	P0A7M2	114	9058	4	4	3	3	2.3	50S ribosomal protein L28 OS=Escherichia coli (strain K12) GN=rpmB PE=1 SV=2
75	1	Halothiobacillus_neapolitanus	D0KVL4	112	5987	2	2	1	1	0.8	D0KVL4_HALNC 50S ribosomal protein L33 OS=Halothiobacillus neapolitanus (strain ATCC 23641 / c2) GN=rpmG PE=3 SV=1
76	1	UniEcoliK12	P0A917	111	18648	2	2	2	2	0.49	Outer membrane protein X OS=Escherichia coli (strain K12) GN=ompX PE=1 SV=1
77	1	UniEcoliK12	P0A8V2	91	150937	5	5	5	5	0.14	DNA-directed RNA polymerase subunit beta OS=Escherichia coli (strain K12) GN=rpoB PE=1 SV=1
78	1	UniEcoliK12	P0A927	86	33568	2	2	2	2	0.25	Nucleoside-specific channel-forming protein tsx OS=Escherichia coli (strain K12) GN=tsx PE=1 SV=1
79	1	UniEcoliK12	P0AG48	85	11557	3	3	3	3	1.59	50S ribosomal protein L21 OS=Escherichia coli (strain K12) GN=rplU PE=1 SV=1
80	1	UniEcoliK12	P09169	80	35540	2	2	2	2	0.24	Protease 7 OS=Escherichia coli (strain K12) GN=ompT PE=1 SV=1
81	1	UniEcoliK12	P39406	76	37829	2	2	2	2	0.22	Ribosomal RNA small subunit methyltransferase C OS=Escherichia coli (strain K12) GN=rsmC PE=1 SV=3
82	1	UniEcoliK12	P76506	74	28081	2	2	2	2	0.31	Probable phospholipid-binding lipoprotein mlaA OS=Escherichia coli (strain K12) GN=mlaA PE=1 SV=1
83	1	UniEcoliK12	P0A7M6	73	7269	3	3	2	2	1.69	50S ribosomal protein L29 OS=Escherichia coli (strain K12) GN=rpmC PE=1 SV=1
84	1	UniEcoliK12	P0ADZ0	72	11192	2	2	2	2	0.92	50S ribosomal protein L23 OS=Escherichia coli (strain K12) GN=rplW PE=1 SV=1
85	1	UniEcoliK12	P63177	70	26768	2	2	2	2	0.32	23S rRNA (guanosine-2'-O-)-methyltransferase RlmB OS=Escherichia coli (strain K12) GN=rlmB PE=1 SV=1
86	1	UniEcoliK12	P0A6Q6	69	17136	2	2	2	2	0.55	(3R)-hydroxymyristoyl-[acyl-carrier-protein] dehydratase OS=Escherichia coli (strain K12) GN=fabZ PE=1 SV=1
87	1	UniEcoliK12	P0ADZ4	68	10263	2	2	2	2	1.04	30S ribosomal protein S15 OS=Escherichia coli (strain K12) GN=rpsO PE=1 SV=2
88	1	UniEcoliK12	P0CE47	66	43427	2	2	2	2	0.19	Elongation factor Tu 1 OS=Escherichia coli (strain K12) GN=tufA PE=1 SV=1
89	1	UniEcoliK12	P0A7Y8	62	13838	2	2	2	2	0.7	Ribonuclease P protein component OS=Escherichia coli (strain K12) GN=rnpA PE=1 SV=1
90	1	UniEcoliK12	P0AGK4	60	10834	3	3	3	3	1.74	RNA-binding protein YhbY OS=Escherichia coli (strain K12) GN=yhbY PE=1 SV=1
91	1	UniEcoliK12	P0AG51	60	6538	1	1	1	1	0.72	50S ribosomal protein L30 OS=Escherichia coli (strain K12) GN=rpmD PE=1 SV=2
92	1	UniEcoliK12	P31554	58	89843	3	3	3	3	0.14	LPS-assembly protein lptD OS=Escherichia coli (strain K12) GN=lptD PE=1 SV=2
93	1	UniEcoliK12	P0ADA5	58	20994	2	2	2	2	0.43	Uncharacterized lipoprotein yajG OS=Escherichia coli (strain K12) GN=yajG PE=4 SV=1
94	1	UniEcoliK12	P06129	57	68422	2	2	2	2	0.12	Vitamin B12 transporter BtuB OS=Escherichia coli (strain K12) GN=btuB PE=1 SV=2
95	1	UniEcoliK12	P76170	57	13072	1	1	1	1	0.32	UPF0482 protein ynfB OS=Escherichia coli (strain K12) GN=ynfB PE=1 SV=1
96	1	Halothiobacillus_neapolitanus	D0KZ88	57	9000	2	2	2	2	1.24	D0KZ88_HALNC Carboxysome peptide A OS=Halothiobacillus neapolitanus (strain ATCC 23641 / c2) GN=Hneap_0918 PE=4 SV=1
97	1	Halothiobacillus_neapolitanus	D0KZ87	56	8871	1	1	1	1	0.5	D0KZ87_HALNC Carboxysome peptide B OS=Halothiobacillus neapolitanus (strain ATCC 23641 / c2) GN=Hneap_0917 PE=4 SV=1
98	1	UniEcoliK12	P0A7Z4	55	36717	2	2	2	2	0.23	DNA-directed RNA polymerase subunit alpha OS=Escherichia coli (strain K12) GN=rpoA PE=1 SV=1
99	1	UniEcoliK12	P0A9K9	55	21182	2	2	2	2	0.42	FKBP-type peptidyl-prolyl cis-trans isomerase slyD OS=Escherichia coli (strain K12) GN=slyD PE=1 SV=1
100	1	UniEcoliK12	P0C8J8	51	47535	1	1	1	1	0.08	D-tagatose-1,6-bisphosphate aldolase subunit gatZ OS=Escherichia coli (strain K12) GN=gatZ PE=1 SV=1
101	1	UniEcoliK12	P69913	50	6852	1	1	1	1	0.68	Carbon storage regulator OS=Escherichia coli (strain K12) GN=csrA PE=1 SV=1
102	1	UniEcoliK12	P08622	48	41645	1	1	1	1	0.1	Chaperone protein DnaJ OS=Escherichia coli (strain K12) GN=dnaJ PE=1 SV=3
103	1	UniEcoliK12	P64596	46	20073	2	2	2	2	0.45	Uncharacterized protein yraP OS=Escherichia coli (strain K12) GN=yraP PE=4 SV=1
104	1	UniEcoliK12	P10384	45	48512	1	1	1	1	0.08	Long-chain fatty acid transport protein OS=Escherichia coli (strain K12) GN=fadL PE=1 SV=5
105	1	UniEcoliK12	P21513	45	118353	1	1	1	1	0.03	Ribonuclease E OS=Escherichia coli (strain K12) GN=rne PE=1 SV=6
106	1	UniEcoliK12	P0A705	45	97461	2	2	2	2	0.08	Translation initiation factor IF-2 OS=Escherichia coli (strain K12) GN=infB PE=1 SV=1
107	1	UniEcoliK12	P0AG24	40	79748	1	1	1	1	0.05	Bifunctional (p)ppGpp synthase/hydrolase SpoT OS=Escherichia coli (strain K12) GN=spoT PE=1 SV=1
108	1	UniEcoliK12	P0A6P7	40	23546	2	2	2	2	0.38	Probable GTP-binding protein EngB OS=Escherichia coli (strain K12) GN=engB PE=1 SV=1
109	1	UniEcoliK12	P0A8A8	39	16698	1	1	1	1	0.25	Ribosome maturation factor RimP OS=Escherichia coli (strain K12) GN=rimP PE=1 SV=2
110	1	UniEcoliK12	P76177	38	33882	2	2	2	2	0.25	Protein ydgH OS=Escherichia coli (strain K12) GN=ydgH PE=1 SV=1
111	1	UniEcoliK12	P0A6A8	38	8634	1	1	1	1	0.52	Acyl carrier protein OS=Escherichia coli (strain K12) GN=acpP PE=1 SV=2
112	1	UniEcoliK12	P0ADB7	37	4864	1	1	1	1	1.02	Entericidin B OS=Escherichia coli (strain K12) GN=ecnB PE=3 SV=1
113	1	UniEcoliK12	P0AF20	37	44970	1	1	1	1	0.09	N-acetylglucosamine repressor OS=Escherichia coli (strain K12) GN=nagC PE=2 SV=1
114	1	UniEcoliK12	P36929	35	48716	1	1	1	1	0.08	Ribosomal RNA small subunit methyltransferase B OS=Escherichia coli (strain K12) GN=rsmB PE=1 SV=2
115	1	UniEcoliK12	P0A905	33	15649	1	1	1	1	0.27	Outer membrane lipoprotein slyB OS=Escherichia coli (strain K12) GN=slyB PE=2 SV=1
116	1	UniEcoliK12	P23830	32	52997	1	1	1	1	0.07	CDP-diacylglycerol--serine O-phosphatidyltransferase OS=Escherichia coli (strain K12) GN=pssA PE=1 SV=2
117	1	UniEcoliK12	P0A776	31	20896	1	1	1	1	0.2	RNA pyrophosphohydrolase OS=Escherichia coli (strain K12) GN=rppH PE=1 SV=1
118	1	UniEcoliK12	P0A9E0	31	33648	1	1	1	1	0.12	Arabinose operon regulatory protein OS=Escherichia coli (strain K12) GN=araC PE=1 SV=1
119	1	UniEcoliK12	P0ADR6	31	42391	1	1	1	1	0.09	Ribosomal RNA large subunit methyltransferase M OS=Escherichia coli (strain K12) GN=rlmM PE=1 SV=1
120	1	UniEcoliK12	P76342	29	37402	1	1	1	1	0.11	Sulfoxide reductase catalytic subunit YedY OS=Escherichia coli (strain K12) GN=yedY PE=1 SV=1
121	1	UniEcoliK12	P69411	28	14496	1	1	1	1	0.29	Protein rcsF OS=Escherichia coli (strain K12) GN=rcsF PE=1 SV=1
122	1	UniEcoliK12	P0A6X3	27	11160	1	1	1	1	0.39	Protein hfq OS=Escherichia coli (strain K12) GN=hfq PE=1 SV=2
123	1	UniEcoliK12	P31063	27	15145	1	1	1	1	0.28	Uncharacterized lipoprotein yedD OS=Escherichia coli (strain K12) GN=yedD PE=4 SV=1
124	1	UniEcoliK12	P0ADB1	26	12184	1	1	1	1	0.35	Osmotically-inducible lipoprotein E OS=Escherichia coli (strain K12) GN=osmE PE=2 SV=1
125	1	UniEcoliK12	P77754	25	18187	1	1	1	1	0.23	Spheroplast protein Y OS=Escherichia coli (strain K12) GN=spy PE=1 SV=1
126	1	UniEcoliK12	P0A8R0	23	17464	1	1	1	1	0.24	Regulator of ribonuclease activity A OS=Escherichia coli (strain K12) GN=rraA PE=1 SV=1
127	1	UniEcoliK12	P42641	23	43487	1	1	1	1	0.09	GTPase ObgE/CgtA OS=Escherichia coli (strain K12) GN=obgE PE=1 SV=1
128	1	UniEcoliK12	P33136	23	57876	1	1	1	1	0.07	Glucans biosynthesis protein G OS=Escherichia coli (strain K12) GN=mdoG PE=1 SV=1
129	1	UniEcoliK12	P43329	23	149448	1	1	1	1	0.03	ATP-dependent RNA helicase hrpA OS=Escherichia coli (strain K12) GN=hrpA PE=3 SV=3
130	1	UniEcoliK12	P77718	23	55224	1	1	1	1	0.07	tRNA sulfurtransferase OS=Escherichia coli (strain K12) GN=thiI PE=1 SV=1
131	1	UniEcoliK12	P36548	22	31393	1	1	1	1	0.13	N-acetylmuramoyl-L-alanine amidase AmiA OS=Escherichia coli (strain K12) GN=amiA PE=1 SV=1
132	1	UniEcoliK12	P0A9W3	21	62518	1	1	1	1	0.06	Uncharacterized ABC transporter ATP-binding protein YjjK OS=Escherichia coli (strain K12) GN=yjjK PE=1 SV=2
133	1	UniEcoliK12	P39356	21	36317	1	1	1	1	0.11	Uncharacterized transcriptional regulator YjhU OS=Escherichia coli (strain K12) GN=yjhU PE=3 SV=2
134	1	UniEcoliK12	P02930	19	53708	1	1	1	1	0.07	Outer membrane protein tolC OS=Escherichia coli (strain K12) GN=tolC PE=1 SV=3
135	1	UniEcoliK12	P0A7B1	18	80495	1	1	1	1	0.05	Polyphosphate kinase OS=Escherichia coli (strain K12) GN=ppk PE=1 SV=2
136	1	UniEcoliK12	P0A903	18	36877	1	1	1	1	0.11	Outer membrane protein assembly factor BamC OS=Escherichia coli (strain K12) GN=bamC PE=1 SV=1
137	1	Halothiobacillus_neapolitanus	D0L0V6	17	54375	1	1	1	1	0.07	D0L0V6_HALNC Sulfate adenylyltransferase subunit 1 OS=Halothiobacillus neapolitanus (strain ATCC 23641 / c2) GN=cysN PE=3 SV=1
138	1	UniEcoliK12	P0A937	17	12408	1	1	1	1	0.34	Outer membrane protein assembly factor BamE OS=Escherichia coli (strain K12) GN=bamE PE=1 SV=1
139	1	UniEcoliK12	P0ACP5	16	36570	1	1	1	1	0.11	HTH-type transcriptional regulator GntR OS=Escherichia coli (strain K12) GN=gntR PE=1 SV=1
140	1	UniEcoliK12	P0A7P5	15	5377	1	1	1	1	0.92	50S ribosomal protein L34 OS=Escherichia coli (strain K12) GN=rpmH PE=1 SV=1
141	1	UniEcoliK12	P76043	14	38648	1	1	1	1	0.1	Uncharacterized zinc-type alcohol dehydrogenase-like protein YcjQ OS=Escherichia coli (strain K12) GN=ycjQ PE=3 SV=1
